# Supplementary material for: Economic value in the Brain: A meta-analysis of willingness-to-pay using the Becker-DeGroot-Marschak auction
Source: PLoS One. 2023 Jul 10;18(7):e0286969. doi: 10.1371/journal.pone.0286969 (PMC10332630; doi:10.1371/journal.pone.0286969)
Supplement: S2 File — (XLSX) [file pone.0286969.s002.xlsx]

## Sheet: Literature Search
Authors	Year	Title	Journal	Abstract Review?	Abstract	Full paper review?	include in final cohort?	Criteria for rejection	Contrasting	BDM task?	BDM inside/outside scanner	Whole Brain analysis?	Comments
[No author name available]	2016	Epilogue-distinct motivations and their differentiated mechanisms: Reflections on the emerging neuroscience of human motivation	Advances in Motivation and Achievement	N				not fMRI
[No author name available]	2016	Correction to: Hubbard et al. (2016) "A general benevolence dimension that links neural, psychological, economic, and life-span data on altruistic tendencies" [Journal of Experimental Psychology: General, Advance online publication, 11, (2016)] DOI: 10.1037/xge0000209	Journal of Experimental Psychology: General	N				not primary research
[No author name available]	2012	Information Security and Cryptology, ICISC 2011 - 14th International Conference, Revised Selected Papers	Lecture Notes in Computer Science (including subseries Lecture Notes in Artificial Intelligence and Lecture Notes in Bioinformatics)	N				not fMRI
[No author name available]	2011	5 Experiments in the Indian context	Economic and Political Weekly	N				not fMRI
[No author name available]	2011	R: A language and environment for statistical computing	R: A Language and Environment for Statistical Computing	N				not fMRI
[No author name available]	2007	The economic impact of counterfeiting and piracy	The Economic Impact of Counterfeiting and Piracy	N				not fMRI
[No author name available]	1991	Biography of Morris H. DeGroot1	Statistical Science	N				not fMRI
Aarøe L., Petersen M.B.	2013	Hunger Games: Fluctuations in Blood Glucose Levels Influence Support for Social Welfare	Psychological Science	N				not fMRI
Ababio, K.A.	2020	Behavioural Portfolio Selection and Optimisation: Equities versus Cryptocurrencies	Journal of African Business	N				not fMRI
Abbey, J.D., Kleber, R., Souza, G.C., Voigt, G.	2019	Remanufacturing and consumers' risky choices: Behavioral modeling and the role of ambiguity aversion	Journal of Operations Management	N				not fMRI
Abbey, J.D., Kleber, R., Souza, G.C., Voigt, G.	2017	The Role of Perceived Quality Risk in Pricing Remanufactured Products	Production and Operations Management	N				not fMRI
Abdellaoui, M., Baillon, A., Placido, L., Wakker, P.P.	2011	The rich domain of uncertainty: Source functions and their experimental implementation	American Economic Review	N				not fMRI
Abdellaoui, M., Diecidue, E., Öncüler, A.	2011	Risk preferences at different time periods: An experimental investigation	Management Science	N				not fMRI
Abdullaev Y., Posner M.I., Nunnally R., Dishion T.J.	2010	Functional MRI evidence for inefficient attentional control in adolescent chronic cannabis abuse	Behavioural Brain Research	N				not adult participants
Abel, M., Bäuml, K.-H.T.	2020	Would you like to learn more? Retrieval practice plus feedback can increase motivation to keep on studying	Cognition	N				not fMRI
Aberg, K.C., Doell, K.C., Schwartz, S.	2015	Hemispheric asymmetries in striatal reward responses relate to approach–avoidance learning and encoding of positive–negative prediction errors in dopaminergic midbrain regions	Journal of Neuroscience	Y	Some individuals are better at learning about rewarding situations, whereas others are inclined to avoid punishments (i.e., enhanced approach or avoidance learning, respectively). In reinforcement learning, action values are increased when outcomes are better than predicted (positive prediction errors [PEs]) and decreased for worse than predicted outcomes (negative PEs). Because actions with high…	N		not WTP task
Aberg, K.C., Doell, K.C., Schwartz, S.	2016	The left hemisphere learns what is right: Hemispatial reward learning depends on reinforcement learning processes in the contralateral hemisphere	Neuropsychologia	Y	Orienting biases refer to consistent, trait-like direction of attention or locomotion toward one side of space. Recent studies suggest that such hemispatial biases may determine how well people memorize information presented in the left or right hemifield. Moreover, lesion studies indicate that learning rewarded stimuli in one hemispace depends on the integrity of the contralateral striatum. Howe…	Y	N	wrong contrast
Abitbol, Raphaëlle; Lebreton, Maël; Hollard, Guillaume; Richmond, Barry J.; Bouret, Sébastien; Pessiglione, Mathias	2015	Neural mechanisms underlying contextual dependency of subjective values: Converging evidence from monkeys and humans.	The Journal of Neuroscience	Y	A major challenge for decision theory is to account for the instability of expressed preferences across time and context. Such variability could arise from specific properties of the brain system used to assign subjective values. Growing evidence has identified the ventromedial prefrontal cortex (VMPFC) as a key node of the human brain valuation system. Here, we first replicate this observation w…	Y	N	wrong contrast
Abler B., Erk S., Herwig U., Walter H.	2007	Anticipation of aversive stimuli activates extended amygdala in unipolar depression	Journal of Psychiatric Research	N				not WTP task
Abler B., Walter H., Erk S., Kammerer H., Spitzer M.	2006	Prediction error as a linear function of reward probability is coded in human nucleus accumbens	NeuroImage	Y	Reward probability has been shown to be coded by dopamine neurons in monkeys. Phasic neuronal activation not only increased linearly with reward probability upon expectation of reward, but also varied monotonically across the range of probabilities upon omission or receipt of rewards, therefore modeling discrepancies between expected and received rewards. Such a discrete coding of prediction erro…	N		not WTP task
Abraham P, Sarkar R, Brandel MG, Wali AR, Rennert RC, Lopez Ramos C, Padwal J, Steinberg JA, Santiago-Dieppa DR, Cheung V, Pannell JS, Murphy JD, Khalessi AA.	2019	Cost-effectiveness of Intraoperative MRI for Treatment of High-Grade Gliomas	Radiology	N				not WTP task
Abrardi, L.	2019	Behavioral barriers and the energy efficiency gap: a survey of the literature	Economia e Politica Industriale	N				not fMRI
Acevedo, B.P., Aron, A., Fisher, H.E., Brown, L.L.	2012	Neural correlates of long-term intense romantic love	Social Cognitive and Affective Neuroscience	N				not WTP task
Acevedo, B.P., Aron, A., Fisher, H.E., Brown, L.L.	2012	Neural correlates of marital satisfaction and well-being: Reward, empathy, and affect	Clinical Neuropsychiatry	N				not WTP task
Achard S., Bullmore E.	2007	Efficiency and cost of economical brain functional networks	PLoS Computational Biology	Y	Brain anatomical networks are sparse, complex, and have economical small-world properties. We investigated the efficiency and cost of human brain functional networks measured using functional magnetic resonance imaging (fMRI) in a factorial design: two groups of healthy old (N = 11; mean age = 66.5 years) and healthy young (N = 15; mean age = 24.7 years) volunteers were each scanned twice in a no…	N		not WTP task
Achtypi E, Ashby NJS, Brown GDA, Walasek L, Yechiam E.	2021	The Endowment Effect and Beliefs About the Market	Decision (Wash D C )	N				not fMRI
Acikalin, M.Y., Gorgolewski, K.J., Poldrack, R.A.	2017	A coordinate-based meta-analysis of overlaps in regional specialization and functional connectivity across subjective value and default mode networks	Frontiers in Neuroscience	N				not primary research
Ackert, L.F., Church, B.K., Dwyer Jr., G.P.	2007	When the shoe is on the other foot: Experimental evidence on valuation disparities	Public Finance Review	N				not primary research
Acquisti, A., Spiekermann, S.	2011	Do Interruptions Pay off? Effects of Interruptive Ads on Consumers' Willingness to Pay	Journal of Interactive Marketing	N				not fMRI
Adam, Robert; Leff, Alexander; Sinha, Nihal; Turner, Christopher; Bays, Paul; Draganski, Bogdan; Husain, Masud	2013	Dopamine reverses reward insensitivity in apathy following globus pallidus lesions.	Cortex: A Journal Devoted to the Study of the Nervous System and Behavior	Y	Apathy is a complex, behavioural disorder associated with reduced spontaneous initiation of actions. Although present in mild forms in some healthy people, it is a pathological state in conditions such as Alzheimer's and Parkinson's disease where it can have profoundly devastating effects. Understanding the mechanisms underlying apathy is therefore of urgent concern but this has proven difficult …	N		not fMRI
Adamczyk, A.K., Ligeza, T.S., Wyczesany, M.	2020	The dynamics of pain reappraisal: the joint contribution of cognitive change and mental load	Cognitive, Affective and Behavioral Neuroscience	N				not WTP task
Adamowicz W., Boxall P., Williams M., Louviere J.	1998	Stated preference approaches for measuring passive use values: Choice experiments and contingent valuation	American Journal of Agricultural Economics	N				not fMRI
Adams, K.P., Lybbert, T.J., Vosti, S.A., Ayifah, E.	2016	Using an economic experiment to estimate willingness-to-pay for a new maternal nutrient supplement in Ghana	Agricultural Economics (United Kingdom)	N				not fMRI
Adcock R.A., Thangavel A., Whitfield-Gabrieli S., Knutson B., Gabrieli J.D.E.	2006	Reward-Motivated Learning: Mesolimbic Activation Precedes Memory Formation	Neuron	Y	We examined anticipatory mechanisms of reward-motivated memory formation using event-related FMRI. In a monetary incentive encoding task, cues signaled high- or low-value reward for memorizing an upcoming scene. When tested 24 hr postscan, subjects were significantly more likely to remember scenes that followed cues for high-value rather than low-value reward. A monetary incentive delay task inde…	Y	N	wrong contrast
Adise, S., Geier, C.F., Roberts, N.J., White, C.N., Keller, K.L.	2019	Food or money? Children's brains respond differently to rewards regardless of weight status	Pediatric Obesity	N				not adult participants
Adise, S., Geier, C.F., Roberts, N.J., White, C.N., Keller, K.L.	2018	Is brain response to food rewards related to overeating? A test of the reward surfeit model of overeating in children	Appetite	N				not adult participants
ADOLPH E.F.	1947	Urges to eat and drink in rats	The American journal of physiology	N				not fMRI
Adolphs R.	2008	Fear, faces, and the human amygdala	Current Opinion in Neurobiology	N				not WTP task
Adolphs R.	2003	Cognitive neuroscience: Cognitive neuroscience of human social behaviour	Nature Reviews Neuroscience	N				not primary research
Adolphs R.	2002	Neural systems for recognizing emotion	Current Opinion in Neurobiology	N				not WTP task
Adomavicius, G., Bockstedt, J., Curley, S., Zhang, J.	2012	Effects of online recommendations on consumers' willingness to pay	CEUR Workshop Proceedings	N				not fMRI
Adrián-Ventura, J., Costumero, V., Parcet, M.A., Ávila, C.	2019	Linking personality and brain anatomy: A structural MRI approach to Reinforcement Sensitivity Theory	Social Cognitive and Affective Neuroscience	N				not WTP task
Aggarwal, M.	2019	Modelling subjective utility through entropy	Journal of the Operational Research Society	N				not fMRI
Aghion, P., Fehr, E., Holden, R., Wilkening, T.	2018	The role of bounded rationality and imperfect information in subgame perfect implementation-an empirical investigation	Journal of the European Economic Association	N				not fMRI
Aharon I., Etcoff N., Ariely D., Chabris C.F., O'Connor E., Breiter H.C.	2001	Beautiful faces have variable reward value: fMRI and behavioral evidence	Neuron	Y	The brain circuitry processing rewarding and aversive stimuli is hypothesized to be at the core of motivated behavior. In this study, discrete categories of beautiful faces are shown to have differing reward values and to differentially activate reward circuitry in human subjects. In particular, young heterosexual males rate pictures of beautiful males and females as attractive, but exert effort …	N		not WTP task
Aharon, I., Bourgeois-Gironde, S.	2011	From Neuroeconomics to Genetics: The Intertemporal Choices Case as an Example	From DNA to Social Cognition	Y	Decision-making is an integral part of our daily lives. Researchers seek a complete understanding of the decision-making process, including the biological and social basis and the impact of our decisions. From DNA to Social Cognition fills a gap in the literature that brings together the methods, perspectives, and knowledge of the geneticists, neuroscientists, economists, and psychologists that a…	N		not primary research
Ahern, K.R., Duchin, R., Shumway, T.	2014	Peer effects in risk aversion and trust	Review of Financial Studies	N				not primary research
Ahlfors S.P., Jones S.R., Ahveninen J., Hämäläinen M.S., Belliveau J.W., Bar M.	2015	Direction of magnetoencephalography sources associated with feedback and feedforward contributions in a visual object recognition task	Neuroscience Letters	N				not WTP task
Ahmadizadeh, M.J., Rezaei, M., Fitzgerald, P.B.	2019	Transcranial direct current stimulation (tDCS) for post-traumatic stress disorder (PTSD): A randomized, double-blinded, controlled trial	Brain Research Bulletin	N				not fMRI
Ahmed, S.H.	2012	The science of making drug-addicted animals	Neuroscience	N				not fMRI
Ahn W.-Y., Haines N., Zhang L.	2017	Revealing neurocomputational mechanisms of reinforcement learning and decision-making with the hBayesDM package	Computational Psychiatry	N				not WTP task
Ai S, Yin Y, Chen Y, Wang C, Sun Y, Tang X, Lu L, Zhu L, Shi J.	2018	Promoting subjective preferences in simple economic choices during nap	Elife	Y	Sleep is known to benefit consolidation of memories, especially those of motivational relevance. Yet, it remains largely unknown the extent to which sleep influences reward-associated behavior, in particular, whether and how sleep modulates reward evaluation that critically underlies value-based decisions. Here, we show that neural processing during sleep can selectively bias preferences in simpl…	N		not fMRI
Ailawadi K.L., Keller K.L.	2004	Understanding retail branding: Conceptual insights and research priorities	Journal of Retailing	N				not fMRI
Ainslie G.	1975	Specious reward: A behavioral theory of impulsiveness and impulse control	Psychological Bulletin	N				not fMRI
Ainslie, G.	2017	De Gustibus Disputare: Hyperbolic delay discounting integrates five approaches to impulsive choice	Journal of Economic Methodology	N				not fMRI
Ainslie, G.	2017	Intertemporal Bargaining in Habit	Neuroethics	N				not WTP task
Ainslie, G.	2013	Grasping the Impalpable: The Role of Endogenous Reward in Choices, Including Process Addictions	Inquiry (United Kingdom)	Y	The list of proposed addictions has recently grown to include television, videogames, shopping, day trading, kleptomania, and use of the Internet. These activities share with a more established entry, gambling, the property that they require no delivery of a biological stimulus that might be thought to unlock a hardwired brain process. I propose a framework for analyzing that class of incentives …	N		not fMRI
Aizawa, Y., Harada, T., Nakata, H., Tsunakawa, M., Sadato, N., Nagashima, K.	2019	Assessment of brain mechanisms involved in the processes of thermal sensation, pleasantness/unpleasantness, and evaluation	IBRO Reports	Y	The conscious perception of thermal stimuli is divided into two categories: thermal sensation (i.e., discriminative component) and pleasantness/unpleasantness (i.e., hedonic component). There have been very few studies which clearly dissociated the two components. The aim of the present study was 1) to identify brain regions involved in perception of thermal stimuli per se, dissociating those rel…	N		not WTP task
Aizenstein H.J., Butters M.A., Wu M., Mazurkewicz L.M., Stenger V.A., Gianaros P.J., Becker J.T., Reynolds C.F., Carter C.S.	2009	Altered functioning of the executive control circuit in late-life depression: Episodic and persistent phenomena	American Journal of Geriatric Psychiatry	N				not WTP task
Akaichi, F., Gil, J.M., Nayga, R.M.	2012	Assessing the market potential for a local food product: Evidence from a non-hypothetical economic experiment	British Food Journal	N				not fMRI
Akaichi, F., Nayga, R.M., Gil, J.M.	2015	Effect of price-discount distribution in multi-unit price promotions on consumers' willingness to pay, sales value, and retailers' revenue	Agribusiness	N				not fMRI
Akaichi, F., Nayga, R.M., Nalley, L.L.	2017	Are there trade-offs in valuation with respect to greenhouse gas emissions, origin and food miles attributes?	European Review of Agricultural Economics	N				not primary research
Akerlof G.A., Kranton R.E.	2010	Identity Economics: How Our Identities Shape Our Work, Wages, and Well-Being	Identity Economics: How Our Identities Shape Our Work, Wages, and Well-Being	N				not fMRI
Akerlof G.A., Kranton R.E.	2000	Economics and identity	Quarterly Journal of Economics	N				not fMRI
Akerlof G.A., Shiller R.J.	2009	Animal Spirits: How Human Psychology Drives the Economy, and Why It Matters for Global Capitalism		N				not primary research
Akerman, S.C., Brunette, M.F., Green, A.I., Goodman, D.J., Blunt, H.B., Heil, S.H.	2015	Treating tobacco use disorder in pregnant women in medication-assisted treatment for an opioid use disorder: A systematic review	Journal of Substance Abuse Treatment	N				not primary research
Åkerstedt T., Gillberg M.	1990	Subjective and objective sleepiness in the active individual	International Journal of Neuroscience	N				not WTP task
Akhrif, A., Romanos, M., Domschke, K., Schmitt-Boehrer, A., Neufang, S.	2018	Fractal analysis of BOLD time series in a network associated with waiting impulsivity	Frontiers in Physiology	Y	Fractal phenomena can be found in numerous scientific areas including neuroscience. Fractals are structures, in which the whole has the same shape as its parts. A specific structure known as pink noise (also called fractal or 1/f noise) is one key fractal manifestation, exhibits both stability and adaptability, and can be addressed via the Hurst exponent (H). FMRI studies using H on regional fMRI…	N		not WTP task
Akhundjanov, S.B., Gallardo, R.K., McCluskey, J.J., Rickard, B.J.	2020	Commercialization of a demand-enhancing innovation: The release of a new apple variety by a public university	Economic Modelling	N				not fMRI
Albers J, Schroeder A, de Simone R, Möckel R, Vahl CF, Hagl S.	2001	3D evaluation of myocardial edema: experimental study on 22 pigs using magnetic resonance and tissue analysis	Thorac Cardiovasc Surg	N				not WTP task
Albrecht, D.S., MacKie, P.J., Kareken, D.A., Hutchins, G.D., Chumin, E.J., Christian, B.T., Yoder, K.K.	2016	Differential dopamine function in fibromyalgia	Brain Imaging and Behavior	N				not WTP task
Albrecht, K., Abeler, J., Weber, B., Falk, A.	2014	The brain correlates of the effects of monetary and verbal rewards on intrinsic motivation	Frontiers in Neuroscience	Y	Apart from everyday duties, such as doing the laundry or cleaning the house, there are tasks we do for pleasure and enjoyment. We do such tasks, like solving crossword puzzles or reading novels, without any external pressure or force; instead, we are intrinsically motivated: we do the tasks because we enjoy doing them. Previous studies suggest that external rewards, i.e., rewards from the outside…	N		not WTP task
Alcalá-López, D., Smallwood, J., Jefferies, E., Van Overwalle, F., Vogeley, K., Mars, R.B., Turetsky, B.I., Laird, A.R., Fox, P.T., Eickhoff, S.B., Bzdok, D.	2018	Computing the social brain connectome across systems and states	Cerebral Cortex	N				not WTP task
Alchian A.A., Demsetz H.	1973	The Property Right Paradigm	The Journal of Economic History	N				not fMRI
Aldayel, M., Ykhlef, M., Al-Nafjan, A.	2020	Deep learning for EEG-based preference classification in neuromarketing	Applied Sciences (Switzerland)	N				not fMRI
Aldrovandi, S., Brown, G.D.A., Wood, A.M.	2015	Social norms and rank-based nudging: Changing willingness to pay for healthy food	Journal of Experimental Psychology: Applied	N				not fMRI
Alea N., Bluck S.	2003	Why are you telling me that? A conceptual model of the social function of autobiographical memory	Memory	N				not WTP task
Alegria, A.A., Radua, J., Rubia, K.	2016	Meta-analysis of fmri studies of disruptive behavior disorders	American Journal of Psychiatry	N				not primary research
Alemán-Gómez Y., Melie-García L., Valdés- Hernandez P.	2006	IBASPM: Toolbox for automatic parcellation of brain structures	12th Annual Meeting of the Organization for Human Brain Mapping	N				not fMRI
Alessandri J., Darcheville J.-C., Delevoye-Turrell Y., Zentall T.R.	2008	Preference for rewards that follow greater effort and greater delay	Learning and Behavior	Y	Humans prefer (conditioned) rewards that follow greater effort (Aronson & Mills, 1959). This phenomenon can be interpreted as evidence for cognitive dissonance (or as justification of effort) but may also result from (1) the contrast between the relatively greater effort and the signal for reinforcement or (2) the delay reduction signaled by the conditioned reinforcer. In the present study, we ex…	N		not fMRI
Alevy, J.E., Landry, C.E., List, J.A.	2015	Field experiments on the anchoring of economic valuations	Economic Inquiry	N				not fMRI
Alexander G.E., Crutcher M.D., Delong M.R.	1991	Chapter 6 Basal ganglia-thalamocortical circuits: Parallel substrates for motor, oculomotor, “prefrontal” and “limbic” functions	Progress in Brain Research	N				not WTP task
Alexander W.H., Brown J.W.	2011	Medial prefrontal cortex as an action-outcome predictor	Nature Neuroscience	N				not WTP task
Alexopoulos, T., Šimleša, M., Francis, M.	2015	Good self, bad self: Initial success and failure moderate the endowment effect	Journal of Economic Psychology	N				not fMRI
Alexy, M., Georgantzis, N., Káčer, M., Péliová, J.	2016	Risk attitude elicitation methods: Do they tell similar stories?	Ekonomicky casopis	N				not fMRI
Alfano, V., Longarzo, M., Aiello, M., Soricelli, A., Cavaliere, C.	2020	Cerebral microstructural abnormalities in impulsivity: a magnetic resonance study	Brain Imaging and Behavior	N				not WTP task
Alfnes, F.	2009	Valuing product attributes in vickrey auctions when market substitutes are available	European Review of Agricultural Economics	N				not primary research
Alfnes, F., Rickertsen, K.	2012	Non-Market Valuation: Experimental Methods	The Oxford Handbook of the Economics of Food Consumption and Policy	N				not fMRI
Alfnes, F., Rickertsen, K., Shogren, J.F.	2018	Test-Retesting in Experimental Valuation of Perishable Food Products: Unstable Individual Bids and Reliable Market Demand	Journal of Agricultural Economics	N				not fMRI
Alfnes, F., Yue, C., Jensen, H.H.	2010	Cognitive dissonance as a means of reducing hypothetical bias	European Review of Agricultural Economics	N				not primary research
Alhazmi, F.H., Beaton, D., Abdi, H.	2018	Semantically defined subdomains of functional neuroimaging literature and their corresponding brain regions	Human Brain Mapping	N				not WTP task
Ali, S., Mehmood, F., Ayaz, Y., Khan, M.J., Sadia, H., Nawaz, R.	2020	Comparing the Effectiveness of Different Reinforcement Stimuli in a Robotic Therapy for Children with ASD	IEEE Access	N				not adult participants
Al-Kwifi, O.S.	2015	The impact of destination images on tourists’ decision making: A technological exploratory study using fMRI	Journal of Hospitality and Tourism Technology	N				not WTP task
Al-Kwifi, O.S., Abu Farha, A., Ahmed, Z.U.	2019	Dynamics of Muslim consumers’ behavior toward Halal products: Exploration study using fMRI technology	International Journal of Emerging Markets	N				not WTP task
Al-Kwifi, O.S., Gelaidan, H.M.H., Fetais, A.H.M.A.	2020	Identifying the influence of the Halal logo on Muslim consumers’ attitudes using fMRI technology	Journal of Islamic Marketing	N				not WTP task
Al-Kwifi, S.O.	2016	The role of fMRI in detecting attitude toward brand switching: an exploratory study using high technology products	Journal of Product and Brand Management	N				not WTP task
Allais M.	1953	Le comportement de l'homme rationnel devant le risque: Critique des postulats et axiomes de l'ecole Americaine	Econometrica	N				not fMRI
Allcott, H., Braghieri, L., Eichmeyer, S., Gentzkow, M.	2020	The welfare effects of social media†	American Economic Review	N				not fMRI
Allen E.A., Erhardt E.B., Calhoun V.D.	2012	Data Visualization in the Neurosciences: Overcoming the Curse of Dimensionality	Neuron	N				not WTP task
Allen H.A., Chambers A., Blissett J., Chechlacz M., Barrett T., Higgs S., Nouwen A.	2016	Relationship between parental feeding practices and neural responses to food cues in adolescents	PLoS ONE	N				not adult participants
Allen M.W., Gupta R., Monnier A.	2008	The interactive effect of cultural symbols and human values on taste evaluation	Journal of Consumer Research	N				not fMRI
Allison B., Lüth T., Valbuena D., Teymourian A., Volosyak I., Gräser A.	2010	BCI demographics: How many (and what kinds of) people can use an SSVEP BCI?	IEEE Transactions on Neural Systems and Rehabilitation Engineering	N				not WTP task
Allison R.I., Uhl K.P.	1964	Influence of beer brand identification on taste perception	Journal of Marketing Research	N				not fMRI
Allison T., Puce A., McCarthy G.	2000	Social perception from visual cues: Role of the STS region	Trends in Cognitive Sciences	N				not WTP task
Allman J.M., Hakeem A., Erwin J.M., Nimchinsky E., Hof P., Hixon F.P.	2001	The anterior cingulate cortex: The evolution of an interface between emotion and cognition	Annals of the New York Academy of Sciences	N				not WTP task
Almli, V.L., Hersleth, M.	2013	Salt replacement and injection salting in smoked salmon evaluated from descriptive and hedonic sensory perspectives	Aquaculture International	N				not fMRI
Al-Mohammad A, Schultz W.	2022	Reward Value Revealed by Auction in Rhesus Monkeys	J Neurosci	N				not human participants
Alokozai A, Lindsay SE, Eppler SL, Fox PM, Ladd AL, Kamal RN.	2019	Patient Willingness to Pay for Faster Return to Work or Smaller Incisions	Hand (N Y)	Y	Background: Value-based health care models such as bundled payments and accountable care organizations can penalize health systems and physicians for excess costs leading to low-value care. Health systems can minimize these extra costs by constraining diagnostic (eg, magnetic resonance imaging utilization) or treatment options with debatable necessity in the setting of clinical equipoise. Instead…	N		not fMRI
Alós-Ferrer, C., Granić, Ð.-G., Kern, J., Wagner, A.K.	2016	Preference reversals: Time and again	Journal of Risk and Uncertainty	N				not fMRI
Alphonce, R., Alfnes, F.	2017	Eliciting Consumer WTP for Food Characteristics in a Developing Context: Application of Four Valuation Methods in an African Market	Journal of Agricultural Economics	N				not fMRI
Alphonce, R., Alfnes, F.	2012	Consumer willingness to pay for food safety in Tanzania: An incentive-aligned conjoint analysis	International Journal of Consumer Studies	N				not fMRI
Alsakaa, A.A., Borawska, A., Borawski, M., Łatuszyńska, M., Piwowarski, M., Babiloni, F., Nermend, K.	2020	Cognitive neuroscience techniques in determining the right time of advertising	IOP Conference Series: Materials Science and Engineering	N				not WTP task
Alvino L, Pavone L, Abhishta A, Robben H.	2020	Picking Your Brains: Where and How Neuroscience Tools Can Enhance Marketing Research	Front Neurosci	N				not primary research
Alvino, L.	2019	How can we improve consumer behaviour research? A critical literature review on the contributions and the limitations of consumer neuroscience	Proceedings of the 33rd International Business Information Management Association Conference, IBIMA 2019: Education Excellence and Innovation Management through Vision 2020	N				not primary research
Amanzio M., Benedetti F.	1999	Neuropharmacological dissection of placebo analgesia: Expectation- activated opioid systems versus conditioning-activated specific subsystems	Journal of Neuroscience	N				not WTP task
Amanzio M., Benedetti F., Porro C.A., Palermo S., Cauda F.	2013	Activation likelihood estimation meta-analysis of brain correlates of placebo analgesia in human experimental pain	Human Brain Mapping	N				not primary research
Amanzio M., Pollo A., Maggi G., Benedetti F.	2001	Response variability to analgesics: A role for non-specific activation of endogenous opioids	Pain	N				not WTP task
Amato, M., Ballco, P., López-Galán, B., De Magistris, T., Verneau, F.	2017	Exploring consumers’ perception and willingness to pay for “Non-Added Sulphite” wines through experimental auctions: A case study in Italy and Spain	Wine Economics and Policy	N				not fMRI
Amato, M., Coppola, A., Gorgitano, M.T.	2018	A comparison of consumers’ willingness to pay and inferred valuation in the case of wine	Quality - Access to Success	N				not fMRI
Ambuehl, S., Li, S.	2018	Belief updating and the demand for information	Games and Economic Behavior	N				not fMRI
Amemori K.-I., Amemori S., Graybiel A.M.	2015	Motivation and affective judgments differentially recruit neurons in the primate dorsolateral prefrontal and anterior cingulate cortex	Journal of Neuroscience	N				not human participants
Amemori K.-I., Graybiel A.M.	2012	Localized microstimulation of primate pregenual cingulate cortex induces negative decision-making	Nature Neuroscience	N				not human participants
Ament, J., Thaci, B., Yang, Z., Kulubya, E., Hsu, W., Bouma, G., Kim, K.D.	2019	Cost-effectiveness of a Bone-anchored Annular Closure Device Versus Conventional Lumbar Discectomy in Treating Lumbar Disc Herniations	Spine	N				not WTP task
Amiel Y., Cowell F., Davidovitz L., Polovin A.	2008	Preference reversals and the analysis of income distributions	Social Choice and Welfare	N				not fMRI
Amodio D.M., Frith C.D.	2006	Meeting of minds: The medial frontal cortex and social cognition	Nature Reviews Neuroscience	N				not primary research
Amodio D.M., Jost J.T., Master S.L., Yee C.M.	2007	Neurocognitive correlates of liberalism and conservatism	Nature Neuroscience	N				not WTP task
Anand B.K., Brobeck J.R.	1951	Localization of a “Feeding Center” in the Hypothalamus of the Rat	Proceedings of the Society for Experimental Biology and Medicine	N				not fMRI
Anand, Amit; Li, Yu; Wang, Yang; Lowe, Mark J.; Dzemidzic, Mario	2009	Resting state corticolimbic connectivity abnormalities in unmedicated bipolar disorder and unipolar depression.	Psychiatry Research: Neuroimaging	N				not WTP task
Anandakumar, J., Mills, K.L., Earl, E.A., Irwin, L., Miranda-Dominguez, O., Demeter, D.V., Walton-Weston, A., Karalunas, S., Nigg, J., Fair, D.A.	2018	Individual differences in functional brain connectivity predict temporal discounting preference in the transition to adolescence	Developmental Cognitive Neuroscience	Y	The transition from childhood to adolescence is marked by distinct changes in behavior, including how one values waiting for a large reward compared to receiving an immediate, yet smaller, reward. While previous research has emphasized the relationship between this preference and age, it is also proposed that this behavior is related to circuitry between valuation and cognitive control systems. I…	N		not adult participants
Anders, S., Beck, C., Domin, M., Lotze, M.	2020	Empathic responses to unknown others are modulated by shared behavioural traits	Scientific Reports	N				not WTP task
Anders, S., De Jong, R., Beck, C., Haynes, J.-D., Ethofer, T.	2016	A neural link between affective understanding and interpersonal attraction	Proceedings of the National Academy of Sciences of the United States of America	N				not WTP task
Andersen R.A., Cui H.	2009	Intention, Action Planning, and Decision Making in Parietal-Frontal Circuits	Neuron	Y	The posterior parietal cortex and frontal cortical areas to which it connects are responsible for sensorimotor transformations. This review covers new research on four components of this transformation process: planning, decision making, forward state estimation, and relative-coordinate representations. These sensorimotor functions can be harnessed for neural prosthetic operations by decoding int…	N		not primary research
Andersen, S., Fountain, J., Harrison, G.W., Rutström, E.E.	2014	Estimating subjective probabilities	Journal of Risk and Uncertainty	N				not fMRI
Andersen, S., Harrison, G.W., Lau, M.I., Rutström, E.E.	2018	MULTIATTRIBUTE UTILITY THEORY, INTERTEMPORAL UTILITY, AND CORRELATION AVERSION	International Economic Review	N				not primary research
Andersen, S., Harrison, G.W., Lau, M.I., Rutström, E.E.	2013	Discounting behaviour and the magnitude effect: Evidence from a field experiment in Denmark	Economica	N				not fMRI
Anderson A.K., Christoff K., Stappen I., Panitz D., Ghahremani D.G., Glover G., Gabrieli J.D.E., Sobel N.	2003	Dissociated neural representations of intensity and valence in human olfaction	Nature Neuroscience	N				not WTP task
Anderson A.K., Sobel N.	2003	Dissociating intensity from valence as sensory inputs to emotion	Neuron	N				not WTP task
Anderson C.J.	2003	The psychology of doing nothing: Forms of decision avoidance result from reason and emotion	Psychological Bulletin	N				not fMRI
Anderson J.R., Albert M.V., Fincham J.M.	2005	Tracing problem solving in real time: fMRI analysis of the subject-paced Tower of Hanoi	Journal of Cognitive Neuroscience	N				not WTP task
Anderson L.R., Mellor J.M.	2008	Predicting health behaviors with an experimental measure of risk preference	Journal of Health Economics	N				not fMRI
Anderson N.H., Barrios A.A.	1961	Primacy effects in personality impression formation	Journal of Abnormal and Social Psychology	N				not fMRI
Anderson, B.B., Vance, A., Kirwan, C.B., Jenkins, J.L., Eargle, D.	2016	From Warning to Wallpaper: Why the Brain Habituates to Security Warnings and What Can Be Done About It	Journal of Management Information Systems	N				not WTP task
Anderson, E.C., Barrett, L.F.	2016	Affective beliefs influence the experience of eating meat	PLoS ONE	N				not fMRI
Anderson, L.R., Mellor, J.M.	2009	Are risk preferences stable? comparing an experimental measure with a validated survey-based measure	Journal of Risk and Uncertainty	N				not fMRI
Anderson, L.R., Stafford, S.L.	2009	Individual decision-making experiments with risk and intertemporal choice	Journal of Risk and Uncertainty	N				not fMRI
Andersson J.L.R., Hutton C., Ashburner J., Turner R., Friston K.	2001	Modeling geometric deformations in EPI time series	NeuroImage	N				not WTP task
Andersson J.L.R., Jenkinson M., Smith S.	2007	Non-linear registration, aka spatial normalisation	FMRIB Technical Report TR07JA2	N				not WTP task
Andersson J.L.R., Skare S., Ashburner J.	2003	How to correct susceptibility distortions in spin-echo echo-planar images: Application to diffusion tensor imaging	NeuroImage	N				not WTP task
Andreassen P.B.	1988	Explaining the price-volume relationship: The difference between price changes and changing prices	Organizational Behavior and Human Decision Processes	N				not fMRI
Andreoni J.	1990	Impure altruism and donations to public goods: A theory of warm-glow giving	Economic Journal	N				not fMRI
Andreoni J., Miller J.	2002	Giving according to GARP: An experimental test of the consistency of preferences for altruism	Econometrica	N				not fMRI
Andreoni, J., Kuhn, M.A., Sprenger, C.	2015	Measuring time preferences: A comparison of experimental methods	Journal of Economic Behavior and Organization	N				not fMRI
Andrews-Hanna, J.R.	2012	The brain's default network and its adaptive role in internal mentation	Neuroscientist	N				not WTP task
Angelides, N.H., Gupta, J., Vickery, T.J.	2017	Associating resting-state connectivity with trait impulsivity	Social Cognitive and Affective Neuroscience	N				not WTP task
Angner, E.	2002	Levi's account of preference reversals	Economics and Philosophy	N				not fMRI
Antoci, A., Maccioni, A.F., Russu, P.	2016	The ecology of defensive medicine and malpractice litigation	PLoS ONE	N				not WTP task
Antonides, G., Bolger, F., Trip, G.	2015	Classroom experiments in behavioral economics	Handbook of Contemporary Behavioral Economics: Foundations and Developments	N				not fMRI
Antonides, G., Wunderink, S.R.	2001	Subjective Time Preference and Willingness to Pay for an Energy-Saving Durable Good	Zeitschrift fur Sozialpsychologie	N				not fMRI
Antoniou, C., Harrison, G.W., Lau, M.I., Read, D.	2015	Subjective Bayesian beliefs	Journal of Risk and Uncertainty	N				not fMRI
Antrobus J.S., Singer J.L., Greenberg S.	1966	Studies in the stream of consciousness: Experimental enhancement and suppression of spontaneous cognitive processes	Perceptual and Motor Skills	N				not fMRI
Aoki, K.	2020	Consumer behavior for information on food products	Service Engineering for Gastronomic Sciences: An Interdisciplinary Approach for Food Study	N				not fMRI
Aoki, R., Matsumoto, M., Yomogida, Y., Izuma, K., Murayama, K., Sugiura, A., Camerer, C.F., Adolphs, R., Matsumoto, K.	2014	Social equality in the number of choice options is represented in the ventromedial prefrontal cortex	Journal of Neuroscience	Y	A distinct aspect of the sense of fairness in humans is that we care not only about equality in material rewards but also about equality in nonmaterial values. One such value is the opportunity to choose freely among many options, often regarded as a fundamental right to economic freedom. In modern developed societies, equal opportunities in work, living, and lifestyle are enforced by antidiscrim…	Y	N	wrong contrast
Aoki, R., Yomogida, Y., Matsumoto, K.	2015	The neural bases for valuing social equality	Neuroscience Research	Y	The neural basis of how humans value and pursue social equality has become a major topic in social neuroscience research. Although recent studies have identified a set of brain regions and possible mechanisms that are involved in the neural processing of equality of outcome between individuals, how the human brain processes equality of opportunity remains unknown. In this review article, first we…	N		not primary research
Apicella P., Ljungberg T., Scarnati E., Schultz W.	1991	Responses to reward in monkey dorsal and ventral striatum	Experimental Brain Research	N				not human participants
Apkarian A.	2013	A brain signature for acute pain	Trends in Cognitive Sciences	N				not WTP task
Apps M.A.J., Lesage E., Ramnani N.	2015	Vicarious reinforcement learning signáis when instructing others	Journal of Neuroscience	N				not WTP task
Apps M.A.J., Rushworth M.F.S., Chang S.W.C.	2016	The Anterior Cingulate Gyrus and Social Cognition: Tracking the Motivation of Others	Neuron	N				not WTP task
Apps M.A.J., Sallet J.	2017	Social Learning in the Medial Prefrontal Cortex	Trends in Cognitive Sciences	N				not WTP task
Apps M.A.J., Tsakiris M.	2013	Predictive codes of familiarity and context during the perceptual learning of facial identities	Nature Communications	N				not WTP task
Apps, M.A.J., McKay, R., Azevedo, R.T., Whitehouse, H., Tsakiris, M.	2018	Not on my team: Medial prefrontal cortex responses to ingroup fusion and unfair monetary divisions	Brain and Behavior	N				not WTP task
Apps, M.A.J., Ramnani, N.	2017	Contributions of the medial prefrontal cortex to social influence in economic decision-making	Cerebral Cortex	Y	Economic decisions are guided by highly subjective reward valuations (SVs). Often these SVs are over-ridden when individuals conform to social norms. Yet, the neural mechanisms that underpin the distinct processing of such normative reward valuations (NVs) are poorly understood. The dorsomedial and ventromedial portions of the prefrontal cortex (dmPFC/vmPFC) are putatively key regions for process…	Y	N	wrong contrast
Aquino, A., Alparone, F.R., Pagliaro, S., Haddock, G., Maio, G.R., Perrucci, M.G., Ebisch, S.J.H.	2020	Sense or sensibility? The neuro-functional basis of the structural matching effect in persuasion	Cognitive, Affective and Behavioral Neuroscience	N				not WTP task
Arad, A., Gayer, G.	2012	Imprecise data sets as a source of ambiguity: A model and experimental evidence	Management Science	N				not fMRI
Arana F.S., Parkinson J.A., Hinton E., Holland A.J., Owen A.M., Roberts A.C.	2003	Dissociable Contributions of the Human Amygdala and Orbitofrontal Cortex to Incentive Motivation and Goal Selection	Journal of Neuroscience	N				not WTP task
Arbel, Y., Ben-Shahar, D., Gabriel, S.	2016	Are the disabled less loss averse? Evidence from a natural policy experiment	Economic Inquiry	N				not fMRI
Arias-Carrián O., Stamelou M., Murillo-Rodríguez E., Menéndez-Gonzlez M., Pöppel E.	2010	Dopaminergic reward system: A short integrative review	International Archives of Medicine	N				not primary research
Aridan, N., Malecek, N.J., Poldrack, R.A., Schonberg, T.	2019	Neural correlates of effort-based valuation with prospective choices	NeuroImage	Y	How is effort integrated in value-based decision-making? Animal models and human neuroimaging studies primarily linked the anterior cingulate cortex (ACC) and ventral striatum (VS) to the integration of effort in valuation. Other studies demonstrated the role of these regions in invigoration to effort demands, thus it is hard to separate the neural activity linked to anticipation and subjective v…	N		not WTP task
Aridan, N., Pelletier, G., Fellows, L.K., Schonberg, T.	2019	Is ventromedial prefrontal cortex critical for behavior change without external reinforcement?	Neuropsychologia	N				not WTP task
Ariely D, Berns GS.	2010	Neuromarketing: the hope and hype of neuroimaging in business	Nat Rev Neurosci	Y	The application of neuroimaging methods to product marketing — neuromarketing — has recently gained considerable popularity. We propose that there are two main reasons for this trend. First, the possibility that neuroimaging will become cheaper and faster than other marketing methods; and second, the hope that neuroimaging will provide marketers with information that is not obtainable through con…	N		not primary research
Ariely D., Huber J., Wertenbroch K.	2005	When do losses loom larger than gains?	Journal of Marketing Research	N				not fMRI
Ariely D., Loewenstein G., Prelec D.	2003	“Coherent arbitrariness”: Stable demand curves without stable preferences	Quarterly Journal of Economics	N				not fMRI
Ariely, D., Bracha, A., L'Huillier, J.-P.	2016	Public and Private Values	Journal of Behavioral Decision Making	N				not fMRI
Arkes, H.R., Hirshleifer, D., Jiang, D., Lim, S.	2008	Reference point adaptation: Tests in the domain of security trading	Organizational Behavior and Human Decision Processes	N				not WTP task
Arkes, H.R., Hirshleifer, D., Jiang, D., Lim, S.S.	2010	A cross-cultural study of reference point adaptation: Evidence from China, Korea, and the US	Organizational Behavior and Human Decision Processes	N				not WTP task
Armbruster, B., Delage, E.	2015	Decision making under uncertainty when preference information is incomplete	Management Science	N				not fMRI
Armel K.C., Beaumel A., Rangel A.	2008	Biasing simple choices by manipulating relative visual attention	Judgment and Decision Making	N				not fMRI
Armstrong T., Olatunji B.O.	2012	Eye tracking of attention in the affective disorders: A meta-analytic review and synthesis	Clinical Psychology Review	N				not primary research
Armstrong, B., Hepworth, A.D., Black, M.M.	2020	Hunger in the household: Food insecurity and associations with maternal eating and toddler feeding	Pediatric Obesity	N				not fMRI
Armstrong, B., Meskin, A., Blundell-Birtill, P.	2019	Delicious but immoral? Ethical information influences consumer expectations and experience of food	Frontiers in Psychology	N				not fMRI
Arneson R.J.	1989	Equality and equal opportunity for welfare	Philosophical Studies	N				not fMRI
Aron A., Aron E.N., Tudor M., Nelson G.	1991	Close Relationships as Including Other in the Self	Journal of Personality and Social Psychology	N				not fMRI
Aron A., Fraley B.	1999	Relationship closeness as including other in the self: Cognitive underpinnings and measures	Social Cognition	N				not fMRI
Aron A.R., Poldrack R.A., Wise S.P.	2009	Cognition: Basal Ganglia Role		N				not primary research
Aron A.R., Robbins T.W., Poldrack R.A.	2004	Inhibition and the right inferior frontal cortex	Trends in Cognitive Sciences	N				not WTP task
Aron A.R., Shohamy D., Clark J., Myers C., Gluck M.A., Poldrack R.A.	2004	Human midbrain sensitivity to cognitive feedback and uncertainty during classification learning	Journal of Neurophysiology	N				not WTP task
Arrieta-Ibarra, I., Ugander, J.	2018	A personalized BDM mechanism for efficient market intervention experiments	ACM EC 2018 - Proceedings of the 2018 ACM Conference on Economics and Computation	N				not fMRI
Arrondo, G., Aznárez-Sanado, M., Fernández-Seara, M.A., Goñi, J., Loayza, F.R., Salamon-Klobut, E., Heukamp, F.H., Pastor, M.A.	2015	Dopaminergic modulation of the trade-off between probability and time in economic decision-making	European Neuropsychopharmacology	Y	Studies on animals and humans have demonstrated the importance of dopamine in modulating decision-making processes. In this work, we have tested dopaminergic modulation of economic decision-making and its neural correlates by administering either placebo or metoclopramide, a dopamine D2-receptor antagonist, to healthy subjects, during a functional MRI study. The decision-making task combined prob…	N		not WTP task
Arsalidou, M., Vijayarajah, S., Sharaev, M.	2020	Basal ganglia lateralization in different types of reward	Brain Imaging and Behavior	Y	Reward processing is a fundamental human activity. The basal ganglia are recognized for their role in reward processes; however, specific roles of the different nuclei (e.g., nucleus accumbens, caudate, putamen and globus pallidus) remain unclear. Using quantitative meta-analyses we assessed whole-brain and basal ganglia specific contributions to money, erotic, and food reward processing. We anal…	N		not primary research
Arshad, Q., Nigmatullina, Y., Siddiqui, S., Franka, M., Mediratta, S., Ramachandaran, S., Lobo, R., Malhotra, P.A., Roberts, R.E., Bronstein, A.M.	2017	Influence of biases in numerical magnitude allocation on human prosocial decision making	Journal of Neurophysiology	Y	Over the past decade neuroscientific research has attempted to probe the neurobiological underpinnings of human prosocial decision making. Such research has almost ubiquitously employed tasks such as the dictator game or similar variations (i.e., ultimatum game). Considering the explicit numerical nature of such tasks, it is surprising that the influence of numerical cognition on decision making …	N		not WTP task
Aru J., Bachmann T.	2009	Occipital EEG correlates of conscious awareness when subjective target shine-through and effective visual masking are compared: Bifocal early increase in gamma power and speed-up of P1	Brain Research	N				not fMRI
Arulpragasam, A.R., Cooper, J.A., Nuutinen, M.R., Treadway, M.T.	2018	Corticoinsular circuits encode subjective value expectation and violation for effortful goal-directed behavior	Proceedings of the National Academy of Sciences of the United States of America	Y	We are presented with choices each day about how to invest our effort to achieve our goals. Critically, these decisions must frequently be made under conditions of incomplete information, where either the effort required or possible reward to be gained is uncertain. Such choices therefore require the development of potential value estimates to guide effortful goal-directed behavior. To date, howe…	N		not WTP task
Asch S.E.	1956	Studies of independence and conformity: A minority of one against a unanimous majority	Psychological Monographs	N				not fMRI
Asgher, U., Ahmad, R., Ayaz, Y., Naseer, N., Ali, L., Ruiz, J.A., Kole, M.	2018	Analyzing various functions of prefrontal cortex (PFC) in decision making via brain imaging techniques	Advances in Intelligent Systems and Computing	Y	With the advent of noninvasive medical imaging techniques, neuro scientists have acquired the ability to examine functional activation of human’s brain in different environments, especially infants and elderly patients, an approach which was difficult until recently with introduction of with non-invasive neuro imaging methods. One innovative new neuro-imaging technique is the functional Near-infr…	N		not fMRI
Ashar, Y.K., Andrews-Hanna, J.R., Dimidjian, S., Wager, T.D.	2017	Empathic Care and Distress: Predictive Brain Markers and Dissociable Brain Systems	Neuron	N				not WTP task
Ashar, Y.K., Chang, L.J., Wager, T.D.	2017	Brain Mechanisms of the Placebo Effect: An Affective Appraisal Account	Annual Review of Clinical Psychology	N				not WTP task
Ashburner J.	2007	A fast diffeomorphic image registration algorithm	NeuroImage	N				not WTP task
Ashburner J., Friston K.J.	2005	Unified segmentation	NeuroImage	N				not WTP task
Ashburner J., Friston K.J.	2000	Voxel-based morphometry - The methods	NeuroImage	N				not WTP task
Ashburner J., Neelin P., Collins D.L., Evans A., Friston K.	1997	Incorporating prior knowledge into image registration	NeuroImage	N				not WTP task
Ashby, N.J.S., Dickert, S., Glöckner, A.	2012	Focusing on what you own: Biased information uptake due to ownership	Judgment and Decision Making	N				not fMRI
Ashby, N.J.S., Rakow, T.	2014	Forgetting the past: Individual differences in recency in subjective valuations from experience	Journal of Experimental Psychology: Learning Memory and Cognition	Y	Recent research investigating decisions from experience suggests that not all information is treated equally in the decision process, with more recently encountered information having a greater impact. We report 2 studies investigating how this differential treatment of sequentially encountered information affects subjective valuations of risky prospects when observations of past outcomes must be…	N		not WTP task
Ashby, N.J.S., Yechiam, E., Ben-Eliezer, D.	2018	The consistency of visual attention to losses and loss sensitivity across valuation and choice	Journal of Experimental Psychology: General	Y	Sensitivity to losses has been found to vary greatly across individuals. One explanation for this variability is that for some losses garner more visual attention and are subsequently given more weight in decision-making processes. In three studies we examined whether biases in visual attention toward potential losses during valuation and choice were related to loss sensitivity, as well as the va…	N		not fMRI
Ashok, A.H., Marques, T.R., Jauhar, S., Nour, M.M., Goodwin, G.M., Young, A.H., Howes, O.D.	2017	The dopamine hypothesis of bipolar affective disorder: The state of the art and implications for treatment	Molecular Psychiatry	N				not WTP task
Ashworth, L., Darke, P.R., McShane, L., Vu, T.	2019	The rules of exchange: The role of an exchange surplus in producing the endowment effect	Organizational Behavior and Human Decision Processes	N				not WTP task
Asioli, D., Mignani, A., Alfnes, F.	2020	Quick and easy? Respondent evaluations of the Becker–DeGroot–Marschak and multiple price list valuation mechanisms	Agribusiness	N				not fMRI
Ask K., Granhag P.A.	2005	Motivational sources of confirmation bias in criminal investigations: The need for cognitive closure	Journal of Investigative Psychology and Offender Profiling	N				not WTP task
Astier, N.	2018	Comparative feedbacks under incomplete information	Resource and Energy Economics	N				not fMRI
Atkinson J.W.	1957	Motivational determinants of risk-taking behavior	Psychological Review	N				not fMRI
Atlas L.Y., Bolger N., Lindquist M.A., Wager T.D.	2010	Brain mediators of predictive cue effects on perceived pain	Journal of Neuroscience	N				not WTP task
Atlas, L.Y., Doll, B.B., Li, J., Daw, N.D., Phelps, E.A.	2016	Instructed knowledge shapes feedback- driven aversive learning in striatum and orbitofrontal cortex, but not the amygdala	eLife	N				not WTP task
Attanasi, G., Gollier, C., Montesano, A., Pace, N.	2014	Eliciting ambiguity aversion in unknown and in compound lotteries: a smooth ambiguity model experimental study	Theory and Decision	N				not fMRI
Attanasi, G., Montesano, A.	2012	The price for information about probabilities and its relation with risk and ambiguity	Theory and Decision	N				not fMRI
Audrin, C., Ceravolo, L., Chanal, J., Brosch, T., Sander, D.	2017	Associating a product with a luxury brand label modulates neural reward processing and favors choices in materialistic individuals	Scientific Reports	Y	The present study investigated the extent to which luxury vs. non-luxury brand labels (i.e., extrinsic cues) randomly assigned to items and preferences for these items impact choice, and how this impact may be moderated by materialistic tendencies (i.e., individual characteristics). The main objective was to investigate the neural correlates of abovementioned effects using functional magnetic res…	Y	N	wrong contrast
Auer D.P.	2008	Spontaneous low-frequency blood oxygenation level-dependent fluctuations and functional connectivity analysis of the 'resting' brain	Magnetic Resonance Imaging	N				not WTP task
Augenblick, N., Cunha, J.M., Dal Bó, E., Rao, J.M.	2016	The economics of faith: using an apocalyptic prophecy to elicit religious beliefs in the field	Journal of Public Economics	N				not fMRI
Auguste, P., Colquitt, J., Connock, M., Loveman, E., Court, R., Ciccarelli, O., Counsell, C., Armoiry, X.	2020	Ocrelizumab for Treating Patients with Primary Progressive Multiple Sclerosis: An Evidence Review Group Perspective of a NICE Single Technology Appraisal	PharmacoEconomics	N				not WTP task
Aupperle R.L., Paulus M.P.	2010	Neural systems underlying approach and avoidance in anxiety disorders [Sistemas neurales en que se sustenta la aproximación y la evitación en los trastornos ansiosos]	Dialogues in Clinical Neuroscience	N				not WTP task
Avants B.B., Epstein C.L., Grossman M., Gee J.C.	2008	Symmetric diffeomorphic image registration with cross-correlation: Evaluating automated labeling of elderly and neurodegenerative brain	Medical Image Analysis	N				not fMRI
Aviv RI, Kelly AG, Jahromi BS, Benesch CG, Young KC.	2014	The cost-utility of CT angiography and conventional angiography for people presenting with intracerebral hemorrhage	PLoS One	N				not WTP task
Axelrod R., Hamilton W.D.	1981	The evolution of cooperation	Science	N				not fMRI
Ay, J.-S., Chakir, R., Marette, S.	2017	Distance Decay in the Willingness to Pay for Wine: Disentangling Local and Organic Attributes	Environmental and Resource Economics	N				not fMRI
Aycinena, D., Bejarano, H., Rentschler, L.	2018	Informed entry in auctions	International Journal of Game Theory	N				not fMRI
Aydinli, A., Bertini, M., Lambrecht, A.	2014	Price promotion for emotional impact	Journal of Marketing	N				not fMRI
Aydogan, G., Flaig, N., Ravi, S.N., Large, E.W., McClure, S.M., Margulis, E.H.	2018	Overcoming Bias: Cognitive Control Reduces Susceptibility to Framing Effects in Evaluating Musical Performance	Scientific Reports	Y	Prior expectations can bias evaluative judgments of sensory information. We show that information about a performer’s status can bias the evaluation of musical stimuli, reflected by differential activity of the ventromedial prefrontal cortex (vmPFC). Moreover, we demonstrate that decreased susceptibility to this confirmation bias is (a) accompanied by the recruitment of and (b) correlated with th…	Y	N	wrong contrast
Aylward, P., Essendi, H., Little, K., Wilson, N.	2020	Demand for self-tests: Evidence from a Becker–DeGroot–Marschak mechanism field experiment	Health Economics (United Kingdom)	N				not fMRI
Azaria, A., Aumann, Y., Kraus, S.	2014	Automated agents for reward determination for human work in crowdsourcing applications	Autonomous Agents and Multi-Agent Systems	Y	Crowdsourcing applications frequently employ many individual workers, each performing a small amount of work. In such settings, individually determining the reward for each assignment and worker may seem economically beneficial, but is inapplicable if manually performed. We thus consider the problem of designing automated agents for automatic reward determination and negotiation in such settings.…	N		not fMRI
Azaria, A., Aumann, Y., Kraus, S.	2012	Automated strategies for determining rewards for human work	Proceedings of the National Conference on Artificial Intelligence	Y	We consider the problem of designing automated strategies for interactions with human subjects, where the humans must be rewarded for performing certain tasks of interest. We focus on settings where there is a single task that must be performed many times by different humans (e.g. answering a questionnaire), and the humans require a fee for performing the task. In such settings, our objective is …	N		not fMRI
Azrieli, Y., Chambers, C.P., Healy, P.J.	2018	Incentives in experiments: A theoretical analysis	Journal of Political Economy	N				not fMRI
Azzi JC, Sirigu A, Duhamel JR.	2012	Modulation of value representation by social context in the primate orbitofrontal cortex	Proc Natl Acad Sci U S A	N				not human participants
Ba S., Pavlou P.A.	2002	Evidence of the effect of trust building technology in electronic markets: Price premiums and buyer behavior	MIS Quarterly: Management Information Systems	N				not fMRI
Babashov V, Palimaka S, Blackhouse G, O'Reilly D.	2015	Magnetic Resonance-Guided High-Intensity Focused Ultrasound (MRgHIFU) for Treatment of Symptomatic Uterine Fibroids: An Economic Analysis	Ont Health Technol Assess Ser	N				not WTP task
Bach D.R., Seymour B., Dolan R.J.	2009	Neural activity associated with the passive prediction of ambiguity and risk for aversive events	Journal of Neuroscience	N				not WTP task
Bach, D.R., Dolan, R.J.	2012	Knowing how much you don't know: A neural organization of uncertainty estimates	Nature Reviews Neuroscience	N				not primary research
Bach, D.R., Moutoussis, M., Bowler, A., Dolan, R.J.	2020	Predictors of risky foraging behaviour in healthy young people	Nature Human Behaviour	Y	During adolescence and early adulthood, learning when to avoid threats and when to pursue rewards becomes crucial. Using a risky foraging task, we investigated individual differences in this dynamic across 781 individuals aged 14–24 years who were split into a hypothesis-generating discovery sample and a hold-out confirmation sample. Sex was the most important predictor of cautious behaviour and …	N		not fMRI
Bach, D.R., Symmonds, M., Barnes, G., Dolan, R.J.	2017	Whole-brain neural dynamics of probabilistic reward prediction	Journal of Neuroscience	Y	Predicting future reward is paramount to performing an optimal action. Although a number of brain areas are known to encode such predictions, a detailed account of how the associated representations evolve over time is lacking. Here, we address this question using human magnetoencephalography (MEG) and multivariate analyses of instantaneous activity in reconstructed sources. We overtrained partic…	N		not fMRI
Bäckman L., Nyberg L., Lindenberger U., Li S.-C., Farde L.	2006	The correlative triad among aging, dopamine, and cognition: Current status and future prospects	Neuroscience and Biobehavioral Reviews	N				not primary research
Badcock N.A., Mousikou P., Mahajan Y., De Lissa P., Thie J., McArthur G.	2013	Validation of the Emotiv EPOC® EEG gaming systemfor measuring research quality auditory ERPs	PeerJ	N				not fMRI
Baddeley A., Emslie H., Nimmo‐Smith I.	1993	The Spot‐the‐Word test: A robust estimate of verbal intelligence based on lexical decision	British Journal of Clinical Psychology	N				not fMRI
Badger, G.J., Bickel, W.K., Giordano, L.A., Jacobs, E.A., Loewenstein, G., Marsch, L.	2007	Altered states: The impact of immediate craving on the valuation of current and future opioids	Journal of Health Economics	N				not fMRI
Bae, J.H., Choi, H.J., Cho, K.I.K., Kim, L.K., Kwon, J.S., Cho, Y.M.	2019	Glucagon-like peptide-1 receptor agonist differentially affects brain activation in response to visual food cues in lean and obese individuals with type 2 diabetes mellitus	Diabetes and Metabolism Journal	N				not fMRI
Baeg, E., Jedema, H.P., Bradberry, C.W.	2020	Orbitofrontal cortex is selectively activated in a primate model of attentional bias to cocaine cues	Neuropsychopharmacology	N				not human participants
Baek, E.C., Falk, E.B.	2018	Persuasion and influence: what makes a successful persuader?	Current Opinion in Psychology	N				not WTP task
Baek, E.C., Scholz, C., O’Donnell, M.B., Falk, E.B.	2017	The Value of Sharing Information: A Neural Account of Information Transmission	Psychological Science	N				not WTP task
Bagga, C.K., Bendle, N., Cotte, J.	2019	Object valuation and non-ownership possession: how renting and borrowing impact willingness-to-pay	Journal of the Academy of Marketing Science	N				not fMRI
Baghdadi, G., Soroush, A., Towhidkhah, F., Rostami, R.	2020	Using the concepts of time-delayed feedback control in biofeedback systems in children with ADD: A preliminary study	Communications in Nonlinear Science and Numerical Simulation	N				not adult participants
Bahnemann M., Dziobek I., Prehn K., Wolf I., Heekeren H.R.	2009	Sociotopy in the temporoparietal cortex: Common versus distinct processes	Social Cognitive and Affective Neuroscience	N				not WTP task
Bahník, Š., Efendic, E., Vranka, M.A.	2020	Sacrificing Oneself or Another: The Difference Between Prescriptive and Normative Judgments in Moral Evaluation	Psychological Reports	N				not fMRI
Bai, T., Zu, M., Chen, Y., Xie, W., Cai, C., Wei, Q., Ji, G.-J., Tian, Y., Wang, K.	2018	Decreased connection between reward systems and paralimbic cortex in depressive patients	Frontiers in Neuroscience	Y	Despite decades of research on depression, the underlying pathophysiology of depression remains incompletely understood. Emerging evidence from task-based studies suggests that the abnormal reward-related processing contribute to the development of depression. It is unclear about the function pattern of reward-related circuit during resting state in depressive patients. In present study, seed-bas…	N		not WTP task
Baillon, A.	2017	Bayesian markets to elicit private information	Proceedings of the National Academy of Sciences of the United States of America	N				not WTP task
Baillon, A., Driesen, B., Wakker, P.P.	2012	Relative concave utility for risk and ambiguity	Games and Economic Behavior	N				not fMRI
Baillon, A., Huang, Z., Selim, A., Wakker, P.P.	2018	Measuring Ambiguity Attitudes for All (Natural) Events	Econometrica	N				not fMRI
Baillon, A., Liu, N., van Dolder, D.	2017	Comparing uncertainty aversion towards different sources	Theory and Decision	N				not fMRI
Bairwa D., Kumar V., Vyas S., Das B.K., Srivastava A.K., Pandey R.M., Sharma S.K., Jagannathan N.R., Sinha S.	2016	Case control study: Magnetic resonance spectroscopy of brain in HIV infected patients	BMC Neurology	N				not fMRI
Bäker, A., Güth, W., Pull, K., Stadler, M.	2014	Entitlement and the efficiency-equality trade-off: An experimental study	Theory and Decision	N				not fMRI
Bakkour A, Botvinik-Nezer R, Cohen N, Hover AM, Poldrack RA, Schonberg T.	2018	Spacing of cue-approach training leads to better maintenance of behavioral change	PLoS One	N				not WTP task
Bakkour, A., Leuker, C., Hover, A.M., Giles, N., Poldrack, R.A., Schonberg, T.	2016	Mechanisms of choice behavior shift using cue-approach training	Frontiers in Psychology	N				not WTP task
Bakkour, A., Lewis-Peacock, J.A., Poldrack, R.A., Schonberg, T.	2017	Neural mechanisms of cue-approach training	NeuroImage	N				not WTP task
Bakkour, A., Palombo, D.J., Zylberberg, A., Kang, Y.H.R., Reid, A., Verfaellie, M., Shadlen, M.N., Shohamy, D.	2019	The hippocampus supports deliberation during value-based decisions	eLife	Y	Choosing between two items involves deliberation and comparison of the features of each item and its value. Such decisions take more time when choosing between options of similar value, possibly because these decisions require more evidence, but the mechanisms involved are not clear. We propose that the hippocampus supports deliberation about value, given its well-known role in prospection and re…	Y	N	wrong contrast	timing of valuations, reaction times	Y	outside		BDM auction outside scanner, 2afc in scanner, food items
Bakshi V.P., Kelley A.E.	1993	Striatal regulation of morphine-induced hyperphagia: an anatomical mapping study	Psychopharmacology	N				not fMRI
Balaguer J., Spiers H., Hassabis D., Summerfield C.	2016	Neural Mechanisms of Hierarchical Planning in a Virtual Subway Network	Neuron	N				not WTP task
Balasubramani, P.P., Moreno-Bote, R., Hayden, B.Y.	2018	Using a simple neural network to delineate some principles of distributed economic choice	Frontiers in Computational Neuroscience	Y	The brain uses a mixture of distributed and modular organization to perform computations and generate appropriate actions. While the principles under which the brain might perform computations using modular systems have been more amenable to modeling, the principles by which the brain might make choices using distributed principles have not been explored. Our goal in this perspective is to deline…	N		not fMRI
Balcarras, M., Womelsdorf, T.	2016	A flexible mechanism of rule selection enables rapid feature-based reinforcement learning	Frontiers in Neuroscience	N				not fMRI
Balci, F., Wiener, M., Çavdaroǧlu, B., Branch Coslett, H.	2013	Epistasis effects of dopamine genes on interval timing and reward magnitude in humans	Neuropsychologia	Y	We tested human participants on a modified peak procedure in order to investigate the relation between interval timing and reward processing, and examine the interaction of this relation with three different dopamine-related gene polymorphisms. These gene polymorphisms affected the expression of catechol-o-methyltransferase, which catabolizes synaptic dopamine primarily in the prefrontal cortex (…	N		not fMRI
Balconi M, Sansone M.	2021	Neuroscience and Consumer Behavior: Where to Now?	Front Psychol	N				not primary research
Balconi, M., Fronda, G., Vanutelli, M.E.	2019	A gift for gratitude and cooperative behavior: brain and cognitive effects	Social Cognitive and Affective Neuroscience	N				not WTP task
Balconi, M., Gatti, L., Vanutelli, M.E.	2018	EEG functional connectivity and brain-to-brain coupling in failing cognitive strategies	Consciousness and Cognition	N				not fMRI
Balconi, M., Vanutelli, M.E.	2018	Functional EEG connectivity during competition	BMC Neuroscience	N				not fMRI
Baldassarre A., Lewis C.M., Committeri G., Snyder A.Z., Romani G.L., Corbetta M.	2012	Individual variability in functional connectivity predicts performance of a perceptual task	Proceedings of the National Academy of Sciences of the United States of America	N				not WTP task
Baldassarre, G.	2011	What are intrinsic motivations? A biological perspective	2011 IEEE International Conference on Development and Learning, ICDL 2011	N				not WTP task
Baldo, B.A.	2016	Prefrontal Cortical Opioids and Dysregulated Motivation: A Network Hypothesis	Trends in Neurosciences	N				not WTP task
Baliki M.N., Geha P.Y., Apkarian A.V.	2009	Parsing pain perception between nociceptive representation and magnitude estimation	Journal of Neurophysiology	N				not WTP task
Ball, S., Eckel, C.C., Heracleous, M.	2010	Risk aversion and physical prowess: Prediction, choice and bias	Journal of Risk and Uncertainty	N				not WTP task
Ballan G, Tison F, Dousset V, Vidailhet M, Agid Y, Henry P.	1998	[Study of cortical atrophy with magnetic resonance imaging in corticobasal degeneration]	Rev Neurol (Paris)	N				not WTP task
Ballan, R., Gabay, Y.	2020	Does Acute Stress Impact Declarative and Procedural Learning?	Frontiers in Psychology	N				not WTP task
Ballard I., Miller E.M., Piantadosi S.T., Goodman N.D., McClure S.M.	2017	Beyond reward prediction errors: Human striatum updates rule values during learning	Cereb Cortex	Y	Humans naturally group the world into coherent categories defined by membership rules. Rules can be learned implicitly by building stimulus-response associations using reinforcement learning or by using explicit reasoning. We tested if the striatum, in which activation reliably scales with reward prediction error, would track prediction errors in a task that required explicit rule generation. Usi…	N		not WTP task
Ballard O., Morrow A.L.	2013	Human Milk Composition. Nutrients and Bioactive Factors	Pediatric Clinics of North America	N				not WTP task
Ballard, I.C., Aydogan, G., Kim, B., McClure, S.M.	2018	Causal Evidence for the Dependence of the Magnitude Effect on Dorsolateral Prefrontal Cortex	Scientific Reports	Y	Impulsivity refers to the tendency to insufficiently consider alternatives or to overvalue rewards that are available immediately. Impulsivity is a hallmark of human decision making with well documented health and financial ramifications. Numerous contextual changes and framing manipulations powerfully influence impulsivity. One of the most robust such phenomenon is the finding that people are mo…	N		not fMRI
Ballard, I.C., Kim, B., Liatsis, A., Aydogan, G., Cohen, J.D., McClure, S.M.	2017	More Is Meaningful: The Magnitude Effect in Intertemporal Choice Depends on Self-Control	Psychological Science	N				not WTP task
Ballard, I.C., McClure, S.M.	2019	Joint modeling of reaction times and choice improves parameter identifiability in reinforcement learning models	Journal of Neuroscience Methods	N				not WTP task
Ballard, I.C., Wagner, A.D., McClure, S.M.	2019	Hippocampal pattern separation supports reinforcement learning	Nature Communications	N				not WTP task
Ballard, Kacey; Knutson, Brian	2009	Dissociable neural representations of future reward magnitude and delay during temporal discounting.	NeuroImage	Y	In temporal discounting, individuals often prefer smaller immediate rewards to larger delayed rewards, implying a trade off between the magnitude and delay of future rewards. While recent functional magnetic resonance imaging (fMRI) investigations of temporal discounting have generated conflicting findings, no studies have focused on whether distinct neural substrates respond to the magnitude and…	N		not WTP task
Balleine B.W., Delgado M.R., Hikosaka O.	2007	The role of the dorsal striatum in reward and decision-making	Journal of Neuroscience	Y	Although the involvement in the striatum in the refinement and control of motor movement has long been recognized, recent description of discrete frontal corticobasal ganglia networks in a range of species has focused attention on the role particularly of the dorsal striatum in executive functions. Current evidence suggests that the dorsal striatum contributes directly to decision-making, especia…	N		not primary research
Balleine B.W., Dickinson A.	1998	Goal-directed instrumental action: Contingency and incentive learning and their cortical substrates	Neuropharmacology	N				not WTP task
Balleine B.W., Killcross S.	2006	Parallel incentive processing: an integrated view of amygdala function	Trends in Neurosciences	N				not WTP task
Balleine B.W., O'Doherty J.P.	2010	Human and rodent homologies in action control: Corticostriatal determinants of goal-directed and habitual action	Neuropsychopharmacology	N				not WTP task
Ballesta, S., Padoa-Schioppa, C.	2019	Economic Decisions through Circuit Inhibition	Current Biology	Y	Economic choices between goods are thought to rely on the orbitofrontal cortex (OFC), but the decision mechanisms remain poorly understood. To shed light on this fundamental issue, we recorded from the OFC of monkeys choosing between two juices offered sequentially. An analysis of firing rates across time windows revealed the presence of different groups of neurons similar to those previously ide…	N		not human participants
Ballouli, K., Reese, J., Brown, B.	2017	Effects of mood states and team identification on pricing in the secondary ticket market	Sport, Business and Management: An International Journal	N				not fMRI
Balodis I.M., Kober H., Worhunsky P.D., Stevens M.C., Pearlson G.D., Potenza M.N.	2012	Diminished frontostriatal activity during processing of monetary rewards and losses in pathological gambling	Biological Psychiatry	N				not WTP task
Balodis I.M., Kober H., Worhunsky P.D., White M.A., Stevens M.C., Pearlson G.D., Sinha R., Grilo C.M., Potenza M.N.	2013	Monetary reward processing in obese individuals with and without binge eating disorder	Biological Psychiatry	Y	Background An important step in obesity research involves identifying neurobiological underpinnings of nonfood reward processing unique to specific subgroups of obese individuals. Methods Nineteen obese individuals seeking treatment for binge eating disorder (BED) were compared with 19 non-BED obese individuals (OB) and 19 lean control subjects (LC) while performing a monetary reward/loss task th…	N		not WTP task
Balter V., Braga J., Télouk P., Thackeray J.F.	2012	Evidence for dietary change but not landscape use in South African early hominins	Nature	N				not WTP task
Bamford, Claire; Olsen, Kirsty; Davison, Chris; Barnett, Nicky; Lloyd, Jim; Williams, David; Firbank, Michael; Mason, Helen; Donaldson, Cam; O'Brien, John	2016	Is there a preference for PET or SPECT brain imaging in diagnosing dementia? The views of people with dementia, carers, and healthy controls.	International Psychogeriatrics	N				not fMRI
Bandettini P.A., Cox R.W.	2000	Event-related fMRI contrast when using constant interstimulus interval: Theory and experiment	Magnetic Resonance in Medicine	N				not WTP task
Bandura A.	1977	Social Learning Theory		N				not fMRI
Banerjee A.V., Duflo E.	2007	The economic lives of the poor	Journal of Economic Perspectives	N				not fMRI
Banerji, A., Birol, E., Karandikar, B., Rampal, J.	2016	Information, branding, certification, and consumer willingness to pay for high-iron pearl millet: Evidence from experimental auctions in Maharashtra, India	Food Policy	N				not fMRI
Banerji, A., Gupta, N.	2014	Detection, identification, and estimation of loss aversion: Evidence from an auction experiment	American Economic Journal: Microeconomics	N				not fMRI
Banerji, A., Rampal, J.	2020	Reverse Endowment Effect for a New Product	American Journal of Agricultural Economics	N				not fMRI
Banker S, Dunfield D, Huang A, Prelec D.	2021	Neural mechanisms of credit card spending	Sci Rep	Y	Credit cards have often been blamed for consumer overspending and for the growth in household debt. Indeed, laboratory studies of purchase behavior have shown that credit cards can facilitate spending in ways that are difficult to justify on purely financial grounds. However, the psychological mechanisms behind this spending facilitation effect remain conjectural. A leading hypothesis is that cre…	Y	N	wrong contrast		N			purchase/not purchase SHOP task in scanner
Banks, J., Olson, M., Porter, D.	1997	An experimental analysis of the bandit problem	Economic Theory	N				not fMRI
Bansal, S., Chakravarty, S., Ramaswami, B.	2013	The informational and signaling impacts of labels: Experimental evidence from India on GM foods	Environment and Development Economics	N				not fMRI
Barack, D.L., Platt, M.L.	2017	Engaging and exploring: Cortical circuits for adaptive foraging decisions	Nebraska Symposium on Motivation	Y	Impulsivity is a profound source of poor decision making, often bringing suffering to both person and polity. Although impulsivity attends psychiatric disorders such as addiction, pathological gambling, attention deficit/hyperactivity disorder, and obsessive–compulsive disorder, almost everyone makes impulsive decisions that disregard the long-term consequences of our actions in favor of the near…	N		not fMRI
Barakchian Z, Beharelle AR, Hare TA.	2021	Healthy decisions in the cued-attribute food choice paradigm have high test-retest reliability	Sci Rep	N				not fMRI
Baranes, A.F., Oudeyer, P.-Y., Gottlieb, J.	2014	The effects of task difficulty, novelty and the size of the search space on intrinsically motivated exploration	Frontiers in Neuroscience	N				not WTP task
Barbas H.	1988	Anatomic organization of basoventral and mediodorsal visual recipient prefrontal regions in the rhesus monkey	Journal of Comparative Neurology	N				not fMRI
Barbas H., Ghashghaei H., Dombrowski S.M., Rempel-Clower N.L.	1999	Medial prefrontal cortices are unified by common connections with superior temporal cortices and distinguished by input from memory-related areas in the rhesus monkey	Journal of Comparative Neurology	N				not human participants
Barbas H., Pandya D.N.	1989	Architecture and intrinsic connections of the prefrontal cortex in the rhesus monkey	Journal of Comparative Neurology	N				not fMRI
Barber, N.A., Christopher Taylor, D.	2013	Experimental approach to assessing actual wine purchase behavior	International Journal of Wine Business Research	N				not fMRI
Barberis N., Huang M., Thaler R.H.	2006	Individual preferences, monetary gambles, and stock market participation: A case for narrow framing	American Economic Review	N				not fMRI
Barberis N., Thaler R.	2002	A survey of behavioral finance	A Survey of Behavioral Finance	N				not fMRI
Barberis N., Xiong W.	2009	What drives the disposition effect? An analysis of a long-standing preference-based explanation	Journal of Finance	N				not fMRI
Barberis N., Xiong W.	2008	Realization Utility	NBER Working Papers	N				not fMRI
Barch, D.M., Pagliaccio, D., Luking, K., Moran, E.K., Culbreth, A.J.	2019	Pathways to motivational impairments in psychopathology: Common versus unique elements across domains	Nebraska Symposium on Motivation	N				not WTP task
Bardsley, N., Cubitt, R., Loomes, G., Moffatt, P., Starmer, C., Sugden, R.	2009	Experimental economics: Rethinking the rules	Experimental Economics: Rethinking the Rules	N				not fMRI
Barendse, M.E.A., Cosme, D., Flournoy, J.C., Vijayakumar, N., Cheng, T.W., Allen, N.B., Pfeifer, J.H.	2020	Neural correlates of self-evaluation in relation to age and pubertal development in early adolescent girls	Developmental Cognitive Neuroscience	N				not adult participants
Bari, A.A., Sparks, H., Levinson, S., Wilson, B., London, E.D., Langevin, J.-P., Pouratian, N.	2020	Amygdala Structural Connectivity Is Associated With Impulsive Choice and Difficulty Quitting Smoking	Frontiers in Behavioral Neuroscience	Y	Introduction: The amygdala is known to play a role in mediating emotion and possibly addiction. We used probabilistic tractography (PT) to evaluate whether structural connectivity of the amygdala to the brain reward network is associated with impulsive choice and tobacco smoking. Methods: Diffusion and structural MRI scans were obtained from 197 healthy subjects (45 with a history of tobacco smok…	N		not fMRI
Barkan, R., Ayal, S., Ariely, D.	2016	Revisiting constructed preferences: Extrapolating preferences from relevant reminders	Decision	N				not fMRI
Barker, E.D., Ing, A., Biondo, F., Jia, T., Pingault, J.-B., Du Rietz, E., Zhang, Y., Ruggeri, B., Banaschewski, T., Hohmann, S., Bokde, A.L.W., Bromberg, U., Büchel, C., Quinlan, E.B., Sounga-Barke, E., Bowling, A.B., Desrivières, S., Flor, H., Frouin, V., Garavan, H., Asherson, P., Gowland, P., Heinz, A., Ittermann, B., Martinot, J.-L., Martinot, M.-L.P., Nees, F., Papadopoulos-Orfanos, D., Pou…	2019	Do ADHD-impulsivity and BMI have shared polygenic and neural correlates?	Molecular Psychiatry	N				not WTP task
Barkley-Levenson, E., Galván, A.	2014	Neural representation of expected value in the adolescent brain	Proceedings of the National Academy of Sciences of the United States of America	N				not adult participants
Barlagne, C., Bazoche, P., Thomas, A., Ozier-Lafontaine, H., Causeret, F., Blazy, J.-M.	2015	Promoting local foods in small island states: The role of information policies	Food Policy	N				not fMRI
Barlow H.	1990	The mechanical mind	Annual Review of Neuroscience	N				not WTP task
Baron J., Spranca M.	1997	Protected Values	Organizational Behavior and Human Decision Processes	N				not fMRI
Barraclough D.J., Conroy M.L., Lee D.	2004	Prefrontal cortex and decision making in a mixed-strategy game	Nature Neuroscience	Y	In a multi-agent environment, where the outcomes of one's actions change dynamically because they are related to the behavior of other beings, it becomes difficult to make an optimal decision about how to act. Although game theory provides normative solutions for decision making in groups, how such decision-making strategies are altered by experience is poorly understood. These adaptive processes…	N		not human participants
Barraza JA, Hu X, Terris ET, Wang C, Zak PJ.	2021	Oxytocin increases perceived competence and social-emotional engagement with brands	PLoS One	N				not fMRI
Barrett L.F., Simmons W.K.	2015	Interoceptive predictions in the brain	Nature Reviews Neuroscience	N				not primary research
Barron, G., Ursino, G.	2013	Underweighting rare events in experience based decisions: Beyond sample error	Journal of Economic Psychology	N				not fMRI
Barron, H.C., Garvert, M.M., Behrens, T.E.J.	2015	Reassessing VMPFC: Full of confidence?	Nature Neuroscience	N				not WTP task
Barron, Helen C.; Dolan, Raymond J.; Behrens, Timothy E. J.	2013	Online evaluation of novel choices by simultaneous representation of multiple memories.	Nature Neuroscience	N				not fMRI
Barrot, C., Albers, S., Skiera, B., Schäfers, B.	2010	Vickrey vs. eBay: Why second-price sealed-bid auctions lead to more realistic price-demand functions	International Journal of Electronic Commerce	N				not fMRI
Barsky A.J., Wyshak G.	1990	Hypochondriasis and somatosensory amplification	British Journal of Psychiatry	N				not fMRI
Barsky R.B., Juster F.T., Kimball M.S., Shapiro M.D.	1997	Preference parameters and behavioral heterogeneity: An experimental approach in the health and retirement study	Quarterly Journal of Economics	N				not fMRI
Bartels A., Zeki S.	2004	The neural correlates of maternal and romantic love	NeuroImage	N				not WTP task
Bartling, B., Fehr, E., Herz, H.	2014	The Intrinsic Value of Decision Rights	Econometrica	N				not fMRI
Bartling, B., Netzer, N.	2016	An externality-robust auction: Theory and experimental evidence	Games and Economic Behavior	N				not fMRI
Barton, T., Constable, M.D., Sparks, S., Kritikos, A.	2020	Self-bias effect: movement initiation to self-owned property is speeded for both approach and avoidance actions	Psychological Research	N				not WTP task
Bartoshuk L.M., Cleveland C.T.	1977	Mixtures of substances with similar tastes. A test of a psychophysical model of taste mixture interactions	Sensory Processes	N				not fMRI
Bartra O., McGuire J.T., Kable J.W.	2013	The valuation system: A coordinate-based meta-analysis of BOLD fMRI experiments examining neural correlates of subjective value	NeuroImage	N				not primary research
Barulli D., Stern Y.	2013	Efficiency, capacity, compensation, maintenance, plasticity: Emerging concepts in cognitive reserve	Trends in Cognitive Sciences	N				not WTP task
Başar E., Başar-Eroglu C., Karakaş S., Schürmann M.	2001	Gamma, alpha, delta, and theta oscillations govern cognitive processes	International Journal of Psychophysiology	N				not fMRI
Başar E., Başar-Eroglu C., Karakaş S., Schürmann M.	1999	Are cognitive processes manifested in event-related gamma, alpha, theta and delta oscillations in the EEG?	Neuroscience Letters	N				not fMRI
Basso F, Robert-Demontrond P, Hayek M, Anton JL, Nazarian B, Roth M, Oullier O.	2014	Why people drink shampoo? Food Imitating Products are fooling brains and endangering consumers for marketing purposes	PLoS One	N				not fMRI
Basten, U., Biele, G., Heekeren, H.R., Fiebach, C.J.	2010	How the brain integrates costs and benefits during decision making	Proceedings of the National Academy of Sciences of the United States of America	Y	When we make decisions, the benefits of an option often need to be weighed against accompanying costs. Little is known, however, about the neural systems underlying such cost–benefit computations. Using functional magnetic resonance imaging and choice modeling, we show that decision making based on cost–benefit comparison can be explained as a stochastic accumulation of cost–benefit difference. M…	N		not WTP task
Bateman, I., Day, B., Loomes, G., Sugden, R.	2007	Can ranking techniques elicit robust values?	Journal of Risk and Uncertainty	N				not fMRI
Bateman, I., Munro, A., Rhodes, B., Starmer, C., Sugden, R.	1997	A test of the theory of reference-dependent preferences	Quarterly Journal of Economics	N				not fMRI
Bateman, I., Munro, A., Rhodes, B., Starmer, C., Sugden, R.	1997	Does part-whole bias exist? An experimental investigation	Economic Journal	N				not fMRI
Bates D., Maechler M., Bolker B., Walker S.	2014	lme4: Linear mixed-effects models using Eigen and S4	Journal of Statistical Software	N				not fMRI
Batson C.D.	1987	Prosocial motivation: Is it ever truly altruistic?	Advances in Experimental Social Psychology	N				not fMRI
Batson C.D., et al	1983	Influence of self-reported distress and empathy on egoistic versus altruistic motivation to help	Journal of Personality and Social Psychology	N				not fMRI
Batson C.D., et al	1981	Is empathic emotion a source of altruistic motivation?	Journal of Personality and Social Psychology	N				not fMRI
Battalio, R.C., Kagel, J.H., Jiranyakul, K.	1990	Testing between alternative models of choice under uncertainty: Some initial results	Journal of Risk and Uncertainty	N				not fMRI
Batterink L., Yokum S., Stice E.	2010	Body mass correlates inversely with inhibitory control in response to food among adolescent girls: An fMRI study	NeuroImage	N				not adult participants
Bauch, E.M., Andreou, C., Rausch, V.H., Bunzeck, N.	2017	Neural habituation to painful stimuli is modulated by dopamine: Evidence from a pharmacological fMRI study	Frontiers in Human Neuroscience	N				not WTP task
Bauer, C., Korunovska, J., Spiekermann, S.	2012	On the value of information-what Facebook users are willing to pay	ECIS 2012 - Proceedings of the 20th European Conference on Information Systems	N				not fMRI
Bauer, J.M., Reisch, L.A.	2019	Behavioural Insights and (Un)healthy Dietary Choices: a Review of Current Evidence	Journal of Consumer Policy	N				not primary research
Bauer, L.O.	2018	Inter-trial variability in brain activity as an indicator of synergistic effects of HIV-1 and drug abuse	Drug and Alcohol Dependence	N				not WTP task
Bault N., Joffily M., Rustichini A., Coricelli G.	2011	Medial prefrontal cortex and striatum mediate the influence of social comparison on the decision process	Proceedings of the National Academy of Sciences of the United States of America	Y	We compared private and social decision making to investigate the neural underpinnings of the effect of social comparison on risky choices. We measured brain activity using functional MRI while participants chose between two lotteries: in the private condition, they observed the outcome of the unchosen lottery, and in the social condition, the outcome of the lottery chosen by another person. The …	N		not WTP task
Baumann M.A., Fluet M.-C., Scherberger H.	2009	Context-specific grasp movement representation in the macaque anterior intraparietal area	Journal of Neuroscience	N				not human participants
Baumeister R.F., Leary M.R.	1995	The Need to Belong: Desire for Interpersonal Attachments as a Fundamental Human Motivation	Psychological Bulletin	N				not WTP task
Baumgartner T, Götte L, Gügler R, Fehr E.	2012	The mentalizing network orchestrates the impact of parochial altruism on social norm enforcement	Hum Brain Mapp	N				not WTP task
Baumgartner T., Fischbacher U., Feierabend A., Lutz K., Fehr E.	2009	The Neural Circuitry of a Broken Promise	Neuron	N				not WTP task
Baumgartner, T., Knoch, D., Hotz, P., Eisenegger, C., Fehr, E.	2011	Dorsolateral and ventromedial prefrontal cortex orchestrate normative choice	Nature Neuroscience	Y	Humans are noted for their capacity to over-ride self-interest in favor of normatively valued goals. We examined the neural circuitry that is causally involved in normative, fairness-related decisions by generating a temporarily diminished capacity for costly normative behavior, a 'deviant' case, through non-invasive brain stimulation (repetitive transcranial magnetic stimulation) and compared no…	N		not fMRI
Baxter M.G., Murray E.A.	2002	The amygdala and reward	Nature Reviews Neuroscience	N				not primary research
Bayer H.M., Glimcher P.W.	2005	Midbrain dopamine neurons encode a quantitative reward prediction error signal	Neuron	Y	The midbrain dopamine neurons are hypothesized to provide a physiological correlate of the reward prediction error signal required by current models of reinforcement learning. We examined the activity of single dopamine neurons during a task in which subjects learned by trial and error when to make an eye movement for a juice reward. We found that these neurons encoded the difference between the …	N		not fMRI
Bazoche, P., Combris, P., Giraud-Héraud, E., Seabra Pinto, A., Bunte, F., Tsakiridou, E.	2014	Willingness to pay for pesticide reduction in the EU: Nothing but organic?	European Review of Agricultural Economics	N				not primary research
Beach T.G., Tago H., McGeer E.G.	1987	Light microscopic evidence for a substance P-containing innervation of the human nucleus basalis of Meynert	Brain Research	N				not fMRI
Beattie, J., Loomes, G.	1997	The Impact of Incentives Upon Risky Choice Experiments	Journal of Risk and Uncertainty	N				not WTP task
Beattie, L., Kyle, S.D., Espie, C.A., Biello, S.M.	2015	Social interactions, emotion and sleep: A systematic review and research agenda	Sleep Medicine Reviews	N				not primary research
Beattie, P.	2019	The Road to Psychopathology: Neoliberalism and the Human Mind	Journal of Social Issues	N				not fMRI
Beaulieu C.	2002	The basis of anisotropic water diffusion in the nervous system - A technical review	NMR in Biomedicine	N				not primary research
Beaver J.D., Lawrence A.D., Van Ditzhuijzen J., Davis M.H., Woods A., Calder A.J.	2006	Individual differences in reward drive predict neural responses to images of food	Journal of Neuroscience	Y	A network of interconnected brain regions, including orbitofrontal, ventral striatal, amygdala, and midbrain areas, has been widely implicated in a number of aspects of food reward. However, in humans, sensitivity to reward can vary significantly from one person to the next. Individuals high in this trait experience more frequent and intense food cravings and are more likely to be overweight or d…	Y	N	wrong contrast
Becerra L., Breiter H.C., Wise R., Gonzalez R.G., Borsook D.	2001	Reward circuitry activation by noxious thermal stimuli	Neuron	Y	Using functional magnetic resonance imaging (fMRI), we observed that noxious thermal stimuli (46°C) produce significant signal change in putative reward circuitry as well as in classic pain circuitry. Increases in signal were observed in the sublenticular extended amygdala of the basal forebrain (SLEA) and the ventral tegmentum/periaqueductal gray (VT/PAG), while foci of increased signal and decr…	Y	N	wrong contrast
Becerra, L., Navratilova, E., Porreca, F., Borsook, D.	2013	Analogous responses in the nucleus accumbens and cingulate cortex to pain onset (aversion) and offset (relief) in rats and humans	Journal of Neurophysiology	N				not human participants
Bechara A.	2005	Decision making, impulse control and loss of willpower to resist drugs: A neurocognitive perspective	Nature Neuroscience	N				not WTP task
Bechara A.	2001	Neurobiology of decision-making: risk and reward.	Seminars in clinical neuropsychiatry	N				not WTP task
Bechara A., Damasio A.R.	2005	The somatic marker hypothesis: A neural theory of economic decision	Games and Economic Behavior	N				not WTP task
Bechara A., Damasio H., Damasio A.R.	2003	Role of the amygdala in decision-making	Annals of the New York Academy of Sciences	Y	Abstract: The somatic marker hypothesis proposes that both the amygdala and the orbitofrontal cortex are parts of a neural circuit critical for judgment and decision‐making. Although both structures couple exteroceptive sensory information with interoceptive information concerning somatic/emotional states, they do so at different levels, thus making different contributions to the process. We defi…	N		not primary research
Bechara A., Damasio H., Damasio A.R.	2000	Emotion, decision making and the orbitofrontal cortex	Cerebral Cortex	N				not WTP task
Bechara A., Damasio H., Damasio A.R., Lee G.P.	1999	Different contributions of the human amygdala and ventromedial prefrontal cortex to decision-making	Journal of Neuroscience	Y	The somatic marker hypothesis proposes that decision-making is a process that depends on emotion. Studies have shown that damage of the ventromedial prefrontal (VMF) cortex precludes the ability to use somatic (emotional) signals that are necessary for guiding decisions in the advantageous direction. However, given the role of the amygdala in emotional processing, we asked whether amygdala damage…	N		not fMRI
Bechara A., Damasio H., Tranel D., Damasio A.R.	1997	Deciding advantageously before knowing the advantageous strategy	Science	N				not WTP task
Bechara A., Tranel D., Damasio H.	2000	Characterization of the decision-making deficit of patients with ventromedial prefrontal cortex lesions	Brain	N				not fMRI
Beck A.T.	2008	The evolution of the cognitive model of depression and its neurobiological correlates	American Journal of Psychiatry	N				not WTP task
Beck A.T., Steer R.A., Brown G.K.	1996	Beck depression inventory-II	San Antonio	N				not fMRI
BECK, P.J., DAVIS, J.S., JUNG, W.‐O.	1992	Experimental evidence on an economic model of taxpayer aggression under strategic and nonstrategic audits	Contemporary Accounting Research	N				not fMRI
Becker G.M., DeGroot M.H., Marschak J.	1964	Measuring utility by a single-response sequential method.	Behavioral science	N				not fMRI
Becker G.M., DeGroot M.H., Marschak J.	1963	Stochastic models of choice behavior	Behavioral Science	N				not fMRI
Becker S., Gandhi W., Schweinhardt P.	2012	Cerebral interactions of pain and reward and their relevance for chronic pain	Neuroscience Letters	Y	Pain and reward are opponent, interacting processes. Such interactions are enabled by neuroanatomical and neurochemical overlaps of brain systems that process pain and reward. Cerebral processing of hedonic (‘liking’) and motivational (‘wanting’) aspects of reward can be separated: the orbitofrontal cortex and opioids play an important role for the hedonic experience, and the ventral striatum and…	N		not primary research
Becker, M.P., Collins, P.F., Luciana, M.	2014	Neurocognition in college-aged daily marijuana users	Journal of Clinical and Experimental Neuropsychology	N				not WTP task
Becker, S., Gandhi, W., Chen, Y.J., Schweinhardt, P.	2017	Subjective utility moderates bidirectional effects of conflicting motivations on pain perception	Scientific Reports	N				not fMRI
Beckmann C.F., Jenkinson M., Smith S.M.	2003	General multilevel linear modeling for group analysis in FMRI	NeuroImage	N				not WTP task
Beckmann C.F., Smith S.M.	2004	Probabilistic Independent Component Analysis for Functional Magnetic Resonance Imaging	IEEE Transactions on Medical Imaging	N				not WTP task
Bedi G., Lindquist M.A., Haney M.	2015	An fMRI-based neural signature of decisions to smoke cannabis	Neuropsychopharmacology	N				not WTP task
Beer J.S.	2007	The default self: feeling good or being right?	Trends in Cognitive Sciences	N				not WTP task
Beeson, M., Chilton, S., Jones-Lee, M., Metcalf, H., Nielsen, J.S.	2019	Can a ‘veil of ignorance’ reduce the impact of distortionary taxation on public good valuations?	Journal of Risk and Uncertainty	N				not fMRI
Beggan J.K.	1992	On the Social Nature of Nonsocial Perception: The Mere Ownership Effect	Journal of Personality and Social Psychology	N				not fMRI
Behaghel, L., Macours, K., Subervie, J.	2019	How can randomised controlled trials help improve the design of the common agricultural policy?	European Review of Agricultural Economics	N				not primary research
Behrens T.E.J., Hunt L.T., Rushworth M.F.S.	2009	The computation of social behavior	Science	N				not WTP task
Behrens T.E.J., Hunt L.T., Woolrich M.W., Rushworth M.F.S.	2008	Associative learning of social value	Nature	N				not fMRI
Behrens T.E.J., Woolrich M.W., Walton M.E., Rushworth M.F.S.	2007	Learning the value of information in an uncertain world	Nature Neuroscience	Y	Our decisions are guided by outcomes that are associated with decisions made in the past. However, the amount of influence each past outcome has on our next decision remains unclear. To ensure optimal decision-making, the weight given to decision outcomes should reflect their salience in predicting future outcomes, and this salience should be modulated by the volatility of the reward environment.…	Y	N	wrong contrast
Beierholm, U.R., Anen, C., Quartz, S., Bossaerts, P.	2011	Separate encoding of model-based and model-free valuations in the human brain	NeuroImage	Y	Behavioral studies have long shown that humans solve problems in two ways, one intuitive and fast (System 1, model-free), and the other reflective and slow (System 2, model-based). The neurobiological basis of dual process problem solving remains unknown due to challenges of separating activation in concurrent systems. We present a novel neuroeconomic task that predicts distinct subjective valuat…	N		not WTP task
Beilharz J.E., Maniam J., Morris M.J.	2016	Short-term exposure to a diet high in fat and sugar, or liquid sugar, selectively impairs hippocampal-dependent memory, with differential impacts on inflammation	Behavioural Brain Research	N				not WTP task
Beilharz J.E., Maniam J., Morris M.J.	2014	Short exposure to a diet rich in both fat and sugar or sugar alone impairs place, but not object recognition memory in rats	Brain, Behavior, and Immunity	N				not human participants
Bejjani, C., DePasque, S., Tricomi, E.	2019	Intelligence mindset shapes neural learning signals and memory	Biological Psychology	N				not WTP task
Bekkers R., Wiepking P.	2011	A literature review of empirical studies of philanthropy: Eight mechanisms that drive charitable giving	Nonprofit and Voluntary Sector Quarterly	N				not primary research
Bekkers R., Wiepking P.	2011	Who gives? A literature review of predictors of charitable giving	Voluntary Sector Review	N				not primary research
Belianin, A.V.	1998	Expected utility and preference reversal: Theory and experiment	Matekon	N				not fMRI
Belin D., Belin-Rauscent A., Murray J.E., Everitt B.J.	2013	Addiction: Failure of control over maladaptive incentive habits	Current Opinion in Neurobiology	N				not WTP task
Belin D., Everitt B.J.	2008	Cocaine Seeking Habits Depend upon Dopamine-Dependent Serial Connectivity Linking the Ventral with the Dorsal Striatum	Neuron	N				not WTP task
Belin D., Jonkman S., Dickinson A., Robbins T.W., Everitt B.J.	2009	Parallel and interactive learning processes within the basal ganglia: Relevance for the understanding of addiction	Behavioural Brain Research	N				not WTP task
Belk R.W.	1988	Possessions and the extended self	Journal of Consumer Research	N				not fMRI
Belke, T.W., Pierce, W.D.	2014	Effect of sucrose availability and pre-running on the intrinsic value of wheel running as an operant and a reinforcing consequence	Behavioural Processes	N				not fMRI
Belkhiria, C., Driss, T., Habas, C., Jaafar, H., Guillevin, R., de Marco, G.	2017	Exploration and Identification of Cortico-Cerebellar-Brainstem Closed Loop During a Motivational-Motor Task: an fMRI Study	Cerebellum	N				not WTP task
Bell, R.P., Towe, S.L., Lalee, Z., Huettel, S.A., Meade, C.S.	2020	Neural sensitivity to risk in adults with co-occurring HIV infection and cocaine use disorder	Cognitive, Affective and Behavioral Neuroscience	N				not WTP task
Bell, S.D., Streletskaya, N.A.	2019	The Random Quantity Mechanism: Laboratory and Field Tests of a Novel Cost-Revealing Procurement Mechanism	Environmental and Resource Economics	N				not fMRI
Bell-McGinty S., Habeck C., Hilton H.J., Rakitin B., Scarmeas N., Zarahn E., Flynn J., DeLaPaz R., Basner R., Stern Y.	2004	Identification and Differential Vulnerability of a Neural Network in Sleep Deprivation	Cerebral Cortex	N				not WTP task
Bellucci, G., Chernyak, S.V., Goodyear, K., Eickhoff, S.B., Krueger, F.	2017	Neural signatures of trust in reciprocity: A coordinate-based meta-analysis	Human Brain Mapping	N				not primary research
Bellucci, G., Park, S.Q.	2020	Honesty biases trustworthiness impressions	Journal of Experimental Psychology: General	N				not fMRI
Belsky L., Kahr B., Berkelhammer M., Benkler Y.	2010	Everything in Its Right Place: Social Cooperation and Artist Compensation		N				not primary research
Belton, C.A., Sugden, R.	2018	Attention and novelty: An experimental investigation of order effects in multiple valuation tasks	Journal of Economic Psychology	N				not fMRI
Ben Lakhdar, C., Deplancke, A., Le Lec, F., Massin, S., Piermatteo, A., Vaillant, N., Vaillant, N.	2020	Protocol for creating new warnings on cigarette packs and evaluating their efficacy in a randomised experimental setting	BMJ Open	N				not fMRI
Ben Simon, E., Vallat, R., Barnes, C.M., Walker, M.P.	2020	Sleep Loss and the Socio-Emotional Brain	Trends in Cognitive Sciences	N				not WTP task
Ben Yishay, A., Fraker, A., Guiteras, R., Palloni, G., Shah, N.B., Shirrell, S., Wang, P.	2017	Microcredit and willingness to pay for environmental quality: Evidence from a randomized-controlled trial of finance for sanitation in rural Cambodia	Journal of Environmental Economics and Management	N				not fMRI
Ben-Akiva, M., McFadden, D., Train, K.	2019	Foundations of stated preference elicitation: Consumer Behavior and Choice-based Conjoint Analysis	Foundations and Trends in Econometrics	N				not fMRI
Bendiksby M.S., Platt M.L.	2006	Neural correlates of reward and attention in macaque area LIP	Neuropsychologia	N				not human participants
Bendoly, E., Thomas, D., Capra, M.	2010	Multilevel social dynamics considerations for project management decision makers: Antecedents and implications of group member tie development	Decision Sciences	N				not fMRI
Benedek M., Bergner S., Könen T., Fink A., Neubauer A.C.	2011	EEG alpha synchronization is related to top-down processing in convergent and divergent thinking	Neuropsychologia	N				not fMRI
Benedict C., Brooks S.J., O'Daly O.G., Almèn M.S., Morell A., Åberg K., Gingnell M., Schultes B., Hallschmid M., Broman J.-E., Larsson E.-M., Schiöth H.B.	2012	Acute sleep deprivation enhances the brain's response to hedonic food stimuli: An fMRI study	Journal of Clinical Endocrinology and Metabolism	Y	Context: There is growing recognition that a large number of individuals living in Western society are chronically sleep deprived. Sleep deprivation is associated with an increase in food consumption and appetite. However, the brain regions that are most susceptible to sleep deprivation-induced changes when processing food stimuli are unknown. Objective: Our objective was to examine brain activat…	N		not WTP task
Benhabib J., Bisin A.	2005	Modeling internal commitment mechanisms and self-control: A neuroeconomics approach to consumption-saving decisions	Games and Economic Behavior	N				not WTP task
Ben-Hur Palma, H., Elizabeth Horta, R.	2016	Contributions on neuroanatomical correlate of personality [Aportes sobre el correlato neuroanatómico de la personalidad]	Revista Chilena de Neuro-Psiquiatria	N				not WTP task
Benjamin, D.M., Budescu, D.V.	2018	The role of type and source of uncertainty on the processing of climate models projections	Frontiers in Psychology	N				not WTP task
Benjamini Y., Hochberg Y.	1995	Controlling the false discovery rate: A practical and powerful approach to multiple testing	J R Stat Soc	N				not fMRI
Benkler Y.	2011	Voluntary Payment Models in Rethinking Music: A Briefing Book.		N				not primary research
Benndorf, V., Normann, H.-T.	2018	The Willingness to Sell Personal Data	Scandinavian Journal of Economics	N				not fMRI
Benoit, R.G., Gilbert, S.J., Burgess, P.W.	2011	A Neural Mechanism Mediating the Impact of Episodic Prospection on Farsighted Decisions	Journal of Neuroscience	N				not WTP task
Benoit, R.G., Paulus, P.C., Schacter, D.L.	2019	Forming attitudes via neural activity supporting affective episodic simulations	Nature Communications	Y	Humans have the adaptive capacity for imagining hypothetical episodes. Such episodic simulation is based on a neural network that includes the ventromedial prefrontal cortex (vmPFC). This network draws on existing knowledge (e.g., of familiar people and places) to construct imaginary events (e.g., meeting with the person at that place). Here, we test the hypothesis that a simulation changes attit…	N		not WTP task
Bensch, G., Peters, J.	2020	One-Off Subsidies and Long-Run Adoption—Experimental Evidence on Improved Cooking Stoves in Senegal	American Journal of Agricultural Economics	N				not fMRI
Bentham J.	1931	Theory of Legislation	The Theory of Legislation	N				not fMRI
Benzion, U., Shahrabani, S., Shavit, T.	2013	Retesting the uncertainty effect using lotteries with real products and money	Bulletin of Economic Research	N				not fMRI
Berbesque J.C., Marlowe F.W., Crittenden A.N.	2011	Sex differences in Hadza eating frequency by food type	American Journal of Human Biology	N				not fMRI
Berditchevskaia, A., Cazé, R.D., Schultz, S.R.	2016	Performance in a GO/NOGO perceptual task reflects a balance between impulsive and instrumental components of behaviour	Scientific Reports	N				not WTP task
BERG, J., COURSEY, D., DICKHAUT, J.	1990	Experimental methods in accounting: A discussion of recurring issues	Contemporary Accounting Research	N				not fMRI
Berg, J., Dickhaut, J., McCabe, K.	2005	Risk preference instability across institutions: A dilemma	Proceedings of the National Academy of Sciences of the United States of America	N				not fMRI
Berg, J.E., Daley, L.A., Dickhaut, J.W., O'brien, J.R.	1986	Controlling preferences for lotteries on units of experimental exchange	Quarterly Journal of Economics	N				not fMRI
Berg, J.E., Dickhaut, J.W., Rietz, T.A.	2010	Preference reversals: The impact of truth-revealing monetary incentives	Games and Economic Behavior	Y	Researchers vigorously debate the impact of incentives in preference reversal experiments. Do incentives alter behavior and generate economically consistent choices? Lichtenstein and Slovic (1971) document inconsistencies (reversals) in revealed preference in gamble pairs across paired choice and individual pricing tasks. The observed pattern is inconsistent with stable underlying preferences exp…	N		not fMRI
Berg, J.E., Rietz, T.A., Dickhaut, J.W.	2008	Chapter 115 On the Performance of the Lottery Procedure for Controlling Risk Preferences	Handbook of Experimental Economics Results	N				not primary research
Berger, J.	2019	Signaling can increase consumers' willingness to pay for green products. Theoretical model and experimental evidence	Journal of Consumer Behaviour	N				not fMRI
Berger, L., Bleichrodt, H., Eeckhoudt, L.	2013	Treatment decisions under ambiguity	Journal of Health Economics	N				not fMRI
Berger, S.E., Baria, A.T., Baliki, M.N., Mansour, A., Herrmann, K.M., Torbey, S., Huang, L., Parks, E.L., Schnizter, T.J., Apkarian, A.V.	2014	Risky monetary behavior in chronic back pain is associated with altered modular connectivity of the nucleus accumbens	BMC Research Notes	N				not WTP task
Bergman, O., Ellingsen, T., Johannesson, M., Svensson, C.	2010	Anchoring and cognitive ability	Economics Letters	N				not fMRI
Berke, J.D.	2018	What does dopamine mean?	Nature Neuroscience	N				not WTP task
Berkman E.T., Lukinova E., Menshikov I., Myagkov M.	2015	Sociality as a natural mechanism of public goods provision	PLoS ONE	N				not WTP task
Berkman, E.T.	2018	The neuroscience of goals and behavior change	Consulting Psychology Journal	N				not WTP task
Berkman, E.T., Kahn, L.E., Livingston, J.L.	2016	Valuation as a Mechanism of Self-Control and Ego Depletion	Self-Regulation and Ego Control	Y	This chapter presents a model of self-control that explains many phenomena related to self-control including ego depletion. We propose that valuation—the process of integrating multiple sources of subjective value for a given choice option—is a mechanism of self-control. The conflict between a goal and an impulse or another goal is resolved by comparing the cumulative subjective value of the choi…	N		not primary research
Berkman, E.T., Livingston, J.L., Kahn, L.E.	2017	Finding The “Self” in Self-Regulation: The Identity-Value Model	Psychological Inquiry	N				not fMRI
Berkowitsch N.A.J., Scheibehenne B., Rieskamp J.	2014	Rigorously testing multialternative decision field theory against random utility models	Journal of Experimental Psychology: General	N				not fMRI
Berlyne D.E.	1957	Uncertainty and conflict: A point of contact between information-theory and behavior-theory concepts	Psychological Review	N				not fMRI
Berman, J.Z., Kupor, D.	2020	Moral Choice When Harming Is Unavoidable	Psychological Science	N				not WTP task
Berna, C., Leknes, S., Ahmad, A.H., Mhuircheartaigh, R.N., Goodwin, G.M., Tracey, I.	2018	Opioid-independent and opioid-mediated modes of pain modulation	Journal of Neuroscience	N				not WTP task
Bernacer, J., Martinez-Valbuena, I., Martinez, M., Pujol, N., Luis, E., Ramirez-Castillo, D., Pastor, M.A.	2019	Neural correlates of effort-based behavioral inconsistency	Cortex	N				not WTP task
Bernacer, J., Martinez-Valbuena, I., Martinez, M., Pujol, N., Luis, E., Ramirez-Castillo, D., Pastor, M.A.	2016	Brain correlates of the intrinsic subjective cost of effort in sedentary volunteers	Progress in Brain Research	N				not WTP task
Bernacer, J., Martinez-Valbuena, I., Martinez, M., Pujol, N., Luis, E.O., Ramirez-Castillo, D., Pastor, M.A.	2019	An amygdala-cingulate network underpins changes in effort-based decision making after a fitness program	NeuroImage	Y	When humans make decisions, objective rewards are mainly discounted by delay, risk and effort. Whereas recent research has demonstrated that several brain areas process costs and code subjective value in effort-based decision making, it remains obscure how neural activity patterns change when effort costs are reduced due to the acquisition of healthy habits, such as moving from sedentary to activ…	N		not WTP task
Bernard, J.C., Duke, J.M., Albrecht, S.E.	2019	Do labels that convey minimal, redundant, or no information affect consumer perceptions and willingness to pay?	Food Quality and Preference	N				not fMRI
Bernoulli D.	1954	Exposition of a new theory on the measurement of risk	Econometrica	N				not fMRI
Berns G.S., Capra C.M., Moore S., Noussair C.	2010	Neural mechanisms of the influence of popularity on adolescent ratings of music	NeuroImage	N				not adult participants
Berns G.S., Chappelow J., Zink C.F., Pagnoni G., Martin-Skurski M.E., Richards J.	2005	Neurobiological correlates of social conformity and independence during mental rotation	Biological Psychiatry	N				not WTP task
Berns G.S., Laibson D., Loewenstein G.	2007	Intertemporal choice - toward an integrative framework	Trends in Cognitive Sciences	N				not WTP task
Berns G.S., McClure S.M., Pagnoni G., Montague P.R.	2001	Predictability modulates human brain response to reward	Journal of Neuroscience	Y	Certain classes of stimuli, such as food and drugs, are highly effective in activating reward regions. We show in humans that activity in these regions can be modulated by the predictability of the sequenced delivery of two mildly pleasurable stimuli, orally delivered fruit juice and water. Using functional magnetic resonance imaging, the activity for rewarding stimuli in both the nucleus accumbe…	N		not WTP task
Berns G.S., Moore S.E.	2012	A neural predictor of cultural popularity	Journal of Consumer Psychology	N				not WTP task
Berns, G. S., & Moore	2012	A neural predictor of cultural popularity.	Journal of Consumer Psychology	Y	We use neuroimaging to predict cultural popularity — something that is popular in the broadest sense and appeals to a large number of individuals. Neuroeconomic research suggests that activity in reward-related regions of the brain, notably the orbitofrontal cortex and ventral striatum, is predictive of future purchasing decisions, but it is unknown whether the neural signals of a small group of …	N		not adult participants
Berns, G.S., Bell, E., Capra, C.M., Prietula, M.J., Moore, S., Anderson, B., Ginges, J., Atran, S.	2012	The price of your soul: Neural evidence for the non-utilitarian representation of sacred values	Philosophical Transactions of the Royal Society B: Biological Sciences	Y	Sacred values, such as those associated with religious or ethnic identity, underlie many important individual and group decisions in life, and individuals typically resist attempts to trade off their sacred values in exchange for material benefits. Deontological theory suggests that sacred values are processed based on rights and wrongs irrespective of outcomes, while utilitarian theory suggests …	Y	N	wrong contrast		N			rated music (not WTP), fmri results compared to "future earnings"
Berridge K.C.	2004	Motivation concepts in behavioral neuroscience	Physiology and Behavior	N				not WTP task
Berridge K.C.	2007	The debate over dopamine's role in reward: The case for incentive salience	Psychopharmacology	Y	Debate continues over the precise causal contribution made by mesolimbic dopamine systems to reward. There are three competing explanatory categories: ‘liking’, learning, and ‘wanting’. Does dopamine mostly mediate the hedonic impact of reward (‘liking’)? Does it instead mediate learned predictions of future reward, prediction error teaching signals and stamp in associative links (learning)? Or d…	N		not fMRI
Berridge K.C.	1996	Food reward: Brain substrates of wanting and liking	Neuroscience and Biobehavioral Reviews	N				not primary research
Berridge K.C., Ho C.-Y., Richard J.M., Difeliceantonio A.G.	2010	The tempted brain eats: Pleasure and desire circuits in obesity and eating disorders	Brain Research	N				not WTP task
Berridge K.C., Kringelbach M.L.	2008	Affective neuroscience of pleasure: Reward in humans and animals	Psychopharmacology	N				not primary research
Berridge K.C., Robinson T.E.	2003	Parsing reward	Trends in Neurosciences	Y	Advances in neurobiology permit neuroscientists to manipulate specific brain molecules, neurons and systems. This has lead to major advances in the neuroscience of reward. Here, it is argued that further advances will require equal sophistication in parsing reward into its specific psychological components: (1) learning (including explicit and implicit knowledge produced by associative conditioni…	N		not primary research
Berridge K.C., Robinson T.E.	1998	What is the role of dopamine in reward: Hedonic impact, reward learning, or incentive salience?	Brain Research Reviews	N				not primary research
Berridge K.C., Robinson T.E., Aldridge J.W.	2009	Dissecting components of reward: 'liking', 'wanting', and learning	Current Opinion in Pharmacology	Y	In recent years significant progress has been made delineating the psychological components of reward and their underlying neural mechanisms. Here we briefly highlight findings on three dissociable psychological components of reward: ‘liking’ (hedonic impact), ‘wanting’ (incentive salience), and learning (predictive associations and cognitions). A better understanding of the components of reward,…	N		not primary research
Berridge, K.C., Kringelbach, M.L.	2015	Pleasure Systems in the Brain	Neuron	Y	Pleasure is mediated by well-developed mesocorticolimbic circuitry and serves adaptive functions. In affective disorders, anhedonia (lack of pleasure) or dysphoria (negative affect) can result from breakdowns of that hedonic system. Human neuroimaging studies indicate that surprisingly similar circuitry is activated by quite diverse pleasures, suggesting a common neural currency shared by all. Wa…	N		not primary research
Berry, J., Fischer, G., Guiteras, R.	2020	Eliciting and utilizing willingness to pay: Evidence from field trials in northern ghana	Journal of Political Economy	N				not fMRI
Berthoud H.-R.	2012	The neurobiology of food intake in an obesogenic environment	Proceedings of the Nutrition Society	N				not WTP task
Berthoz S., Armony J.L., Blair R.J.R., Dolan R.J.	2002	An fMRI study of intentional and unintentional (embarrassing) violations of social norms	Brain	N				not WTP task
Bertini, M., Wathieu, L., Iyengar, S.S.	2012	The discriminating consumer: Product proliferation and willingness to pay for quality	Journal of Marketing Research	N				not fMRI
Bertoldi, E.G., Stella, S.F., Rohde, L.E., Polanczyk, C.A.	2016	Long-term Cost-Effectiveness of Diagnostic Tests for Assessing Stable Chest Pain: Modeled Analysis of Anatomical and Functional Strategies	Clinical Cardiology	N				not WTP task
Béteille A.	1994	Inequality and equality	Companion encyclopedia of anthropology	N				not fMRI
Béteille A.	1986	Individualism and equality	Current Anthropology	N				not fMRI
Beugré, C.D.	2018	The neuroscience of organizational behavior	The Neuroscience of Organizational Behavior	N				not WTP task
Beyens, U., Yu, H., Han, T., Zhang, L., Zhou, X.	2015	The strength of a remorseful heart: Psychological and neural basis of how apology emolliates reactive aggression and promotes forgiveness	Frontiers in Psychology	N				not WTP task
Beyer C.E., Steketee J.D.	2000	Intra-medial prefrontal cortex injection of quinpirole, but not SKF 38393, blocks the acute motor-stimulant response to cocaine in the rat	Psychopharmacology	N				not WTP task
Beyer SE, Hunink MG, Schöberl F, von Baumgarten L, Petersen SE, Dichgans M, Janssen H, Ertl-Wagner B, Reiser MF, Sommer WH.	2015	Different Imaging Strategies in Patients With Possible Basilar Artery Occlusion: Cost-Effectiveness Analysis	Stroke	N				not WTP task
Bhanji JP, Beer JS.	2012	Taking a different perspective: mindset influences neural regions that represent value and choice	Soc Cogn Affect Neurosci	Y	Most choices are complex and can be considered from a number of different perspectives. For example, someone choosing a snack may have taste, health, cost or any number of factors at the forefront of their mind. Although previous research has examined neural systems related to value and choice, very little is known about how mindset influences these systems. In the current study, participants wer…	Y	N	wrong contrast
Bhanji, J.P., Delgado, M.R.	2014	The social brain and reward: Social information processing in the human striatum	Wiley Interdisciplinary Reviews: Cognitive Science	N				not primary research
Bhanji, Jamil P.; Beer, Jennifer S.; Bunge, Silvia A.	2010	Taking a gamble or playing by the rules: Dissociable prefrontal systems implicated in probabilistic versus deterministic rule-based decisions.	NeuroImage	N				not WTP task
Bhatia S.	2013	Associations and the accumulation of preference.	Psychological review	N				not primary research
Bhatt M.A., Lohrenz T., Camerer C.F., Montague P.R.	2010	Neural signatures of strategic types in a two-person bargaining game	Proceedings of the National Academy of Sciences of the United States of America	Y	The management and manipulation of our own social image in the minds of others requires difficult and poorly understood computations. One computation useful in social image management is strategic deception: our ability and willingness to manipulate other people's beliefs about ourselves for gain. We used an interpersonal bargaining game to probe the capacity of players to manage their partner's …	N		not WTP task
Bhatt M.A., Lohrenz T., Camerer C.F., Montague P.R.	2012	Distinct contributions of the amygdala and parahippocampal gyrus to suspicion in a repeated bargaining game	Proceedings of the National Academy of Sciences of the United States of America	Y	Humans assess the credibility of information gained from others on a daily basis; this ongoing assessment is especially crucial for avoiding exploitation by others. We used a repeated, two-person bargaining game and a cognitive hierarchy model to test how subjects judge the information sent asymmetrically from one player to the other. The weight that they give to this information is the result of…	Y	N	wrong contrast		N			two-person bargaining game with hypothetical objects, both players stating their WTP / WTA
Bhutani, S., Howard, J.D., Reynolds, R., Zee, P.C., Gottfried, J., Kahnt, T.	2019	Olfactory connectivity mediates sleep-dependent food choices in humans	eLife	N				not WTP task
Bhutta N., Goldin J., Homonoff T.	2016	Consumer borrowing after payday loan bans	Journal of Law and Economics	N				not fMRI
Bianchin M., Angrilli A.	2011	Decision Preceding Negativity in the Iowa Gambling Task: An ERP study	Brain and Cognition	N				not fMRI
Bickel W.K., Hughes J.R., De Grandpre R.J., Higgins S.T., Rizzuto P.	1992	Behavioral economics of drug self-administration - IV. The effects of response requirement on the consumption of and interaction between concurrently available coffee and cigarettes	Psychopharmacology	N				not fMRI
Bickel, W.K., Johnson, M.W., Koffarnus, M.N., MacKillop, J., Murphy, J.G.	2014	The behavioral economics of substance use disorders: Reinforcement pathologies and their repair	Annual Review of Clinical Psychology	Y	The field of behavioral economics has made important inroads into the understanding of substance use disorders through the concept of reinforcer pathology. Reinforcer pathology refers to the joint effects of (a) the persistently high valuation of a reinforcer, broadly defined to include tangible commodities and experiences, and/or (b) the excessive preference for the immediate acquisition or cons…	N		not primary research
Biele G., Rieskamp J., Gonzalez R.	2009	Computational models for the combination of advice and individual learning	Cognitive Science	N				not WTP task
Biele G., Rieskamp J., Krugel L.K., Heekeren H.R.	2011	The Neural basis of following advice	PLoS Biology	N				not WTP task
Biener, C., Eling, M., Landmann, A., Pradhan, S.	2018	Can group incentives alleviate moral hazard? The role of pro-social preferences	European Economic Review	N				not primary research
Bigliardi B., Galati F.	2013	Innovation trends in the food industry: The case of functional foods	Trends in Food Science and Technology	N				not fMRI
Bijleveld, E., Custers, R., Aarts, H.	2012	Human Reward Pursuit: From Rudimentary to Higher-Level Functions	Current Directions in Psychological Science	Y	Human reward pursuit is often found to be governed by conscious assessments of expected value and required effort. Yet research has also indicated that rewards are initially valuated and processed outside of awareness by rudimentary brain structures. Building on both of these findings, we propose a new framework for understanding human performance in the service of reward pursuit. We suggest that…	N		not primary research
Bilder R.M., Volavka J., Lachman H.M., Grace A.A.	2004	The catechol-O-methyltransferase polymorphism: Relations to the tonic-phasic dopamine hypothesis and neuropsychiatric phenotypes	Neuropsychopharmacology	N				not WTP task
Billeter, D., Kalra, A., Loewenstein, G.	2011	Underpredicting learning after initial experience with a product	Journal of Consumer Research	N				not fMRI
Bingel U., Lorenz J., Schoell E., Weiller C., Büchel C.	2006	Mechanisms of placebo analgesia: rACC recruitment of a subcortical antinociceptive network	Pain	N				not WTP task
Bingel U., Schoell E., Herken W., Büchel C., May A.	2007	Habituation to painful stimulation involves the antinociceptive system	Pain	N				not WTP task
Bingel U., Tracey I.	2008	Imaging CNS modulation of pain in humans	Physiology	N				not WTP task
Binswanger H.P.	1980	Attitudes toward risk: Experimental measurement in rural India	American Journal of Agricultural Economics	N				not fMRI
Birn R.M., Diamond J.B., Smith M.A., Bandettini P.A.	2006	Separating respiratory-variation-related fluctuations from neuronal-activity-related fluctuations in fMRI	NeuroImage	N				not WTP task
Birnbaum M.H.	2008	New Paradoxes of Risky Decision Making	Psychological Review	N				not primary research
Bischoff-Grethe, A., Buxton, R.B., Paulus, M.P., Fleisher, A.S., Yang, T.T., Brown, G.G.	2015	Striatal and Pallidal Activation during Reward Modulated Movement Using a Translational Paradigm	Journal of the International Neuropsychological Society	Y	Human neuroimaging studies of reward processing typically involve tasks that engage decision-making processes in the dorsal striatum or focus upon the ventral striatum’s response to feedback expectancy. These studies are often compared to the animal literature; however, some animal studies include both feedback and nonfeedback events that activate the dorsal striatum during feedback expectancy. D…	N		not WTP task
Bishop, R.C.	2018	Warm glow, good feelings, and contingent valuation	Journal of Agricultural and Resource Economics	N				not fMRI
Bissonette, G.B., Gentry, R.N., Padmala, S., Pessoa, L., Roesch, M.R.	2014	Impact of appetitive and aversive outcomes on brain responses: Linking the animal and human literatures	Frontiers in Systems Neuroscience	N				not primary research
Biswal B., Zerrin Yetkin F., Haughton V.M., Hyde J.S.	1995	Functional connectivity in the motor cortex of resting human brain using echo‐planar mri	Magnetic Resonance in Medicine	N				not WTP task
Bitar, N., Dugré, J.R., Marchand, S., Potvin, S.	2020	Medial orbitofrontal de-activation during tonic cold pain stimulation: A fmri study examining the opponent-process theory	Journal of Pain Research	N				not WTP task
Biziou-Van-Pol, L., Haenen, J., Novaro, A., Liberman, A.O., Capraro, V.	2015	Does telling white lies signal pro-social preferences?	Judgment and Decision Making	N				not fMRI
Bizot J.-C., Le Bihan C., Puech A.J., Hamon M., Thiébot M.-H.	1999	Serotonin and tolerance to delay of reward in rats	Psychopharmacology	N				not human participants
Bjerge, B., Trifkovic, N.	2018	Extreme weather and demand for index insurance in rural India	European Review of Agricultural Economics	N				not primary research
Bjork J.M., Smith A.R., Chen G., Hommer D.W.	2010	Adolescents, adults and rewards: Comparing motivational neurocircuitry recruitment using fMRI	PLoS ONE	Y	Background - Adolescent risk-taking, including behaviors resulting in injury or death, has been attributed in part to maturational differences in mesolimbic incentive-motivational neurocircuitry, including ostensible oversensitivity of the nucleus accumbens (NAcc) to rewards. Methodology/Principal Findings - To test whether adolescents showed increased NAcc activation by cues for rewards, or by d…	N		not WTP task
Bjork, J.M.	2020	The Ups and Downs of Relating Nondrug Reward Activation to Substance Use Risk in Adolescents	Current Addiction Reports	N				not adult participants
Bjork, J.M., Straub, L.K., Provost, R.G., Neale, M.C.	2017	The ABCD Study of Neurodevelopment: Identifying Neurocircuit Targets for Prevention and Treatment of Adolescent Substance Abuse	Current Treatment Options in Psychiatry	N				not adult participants
Björnsdotter, M., Rylander, K., Wessberg, J.	2011	A Monte Carlo method for locally multivariate brain mapping	NeuroImage	N				not WTP task
Björnsdotter, M., Sona, D., Rosenthal, S., Dauwels, J.	2012	Clustered subsampling for clinically informed diagnostic brain mapping	15th International Conference on Information Fusion, FUSION 2012	N				not fMRI
Björnsdotter, M., Wessberg, J.	2012	Clustered sampling improves random subspace brain mapping	Pattern Recognition	N				not WTP task
Black W.R., Lepping R.J., Bruce A.S., Powell J.N., Bruce J.M., Martin L.E., Davis A.M., Brooks W.M., Savage C.R., Simmons W.K.	2014	Tonic hyper-connectivity of reward neurocircuitry in obese children	Obesity	N				not adult participants
Blackburn M., Harrison G.W., Rutstrom E.E.	1994	Statistical bias functions and informative hypothetical surveys	American Journal of Agricultural Economics	N				not fMRI
Blackburn, M., Mason, L., Hoeksma, M., Zandstra, E.H., El-Deredy, W.	2012	Delay discounting as emotional processing: An electrophysiological study	Cognition and Emotion	N				not fMRI
Blair K., Marsh A.A., Morton J., Vythilingam M., Jones M., Mondillo K., Pine D.C., Drevets W.C., Blair J.R.	2006	Choosing the lesser of two evils, the better of two goods: Specifying the roles of ventromedial prefrontal cortex and dorsal anterior cingulate in object choice	Journal of Neuroscience	Y	The ventromedial prefrontal cortex (vmPFC) and dorsal anterior cingulate cortices (ACd) are considered important for reward-based decision making. However, work distinguishing their individual functional contributions has only begun. One aspect of decision making that has received little attention is that making the right choice often translates to making the better choice. Thus, response choice …	Y	N	wrong contrast
Blair R.J.R.	2013	The neurobiology of psychopathic traits in youths	Nature Reviews Neuroscience	N				not primary research
Blakemore S.-J.	2008	The social brain in adolescence	Nature Reviews Neuroscience	N				not primary research
Blakemore, R.L., Neveu, R., Vuilleumier, P.	2017	How emotion context modulates unconscious goal activation during motor force exertion	NeuroImage	N				not WTP task
Blalock G., Just D.R., Simon D.H.	2007	Hitting the jackpot or hitting the skids: Entertainment, poverty, and the demand for state lotteries	American Journal of Economics and Sociology	N				not fMRI
Blanchard T.C., Hayden B.Y., Bromberg-Martin E.S.	2015	Orbitofrontal cortex uses distinct codes for different choice attributes in decisions motivated by curiosity	Neuron	Y	Decision makers are curious and consequently value advance information about future events. We made use of this fact to test competing theories of value representation in area 13 of orbitofrontal cortex (OFC). In a new task, we found that monkeys reliably sacrificed primary reward (water) to view advance information about gamble outcomes. While monkeys integrated information value with primary re…	N		not human participants
Blanchard, T.C., Gershman, S.J.	2018	Pure correlates of exploration and exploitation in the human brain	Cognitive, Affective and Behavioral Neuroscience	N				not WTP task
Blangero, A., Kelly, S.P.	2017	Neural signature of value-based sensorimotor prioritization in humans	Journal of Neuroscience	Y	In situations in which impending sensory events demand fast action choices, we must be ready to prioritize higher-value courses of action to avoid missed opportunities. When such a situation first presents itself, stimulus–action contingencies and their relative value must be encoded to establish a value-biased state of preparation for an impending sensorimotor decision. Here, we sought to identi…	N		not fMRI
Blank, R.H., Hines, S.M., Funke, O., Losco, J., Stewart, P.	2014	Politics and the life sciences: The state of the discipline	Research in Biopolitics	N				not fMRI
Blankenstein, N.E., Peper, J.S., Crone, E.A., van Duijvenvoorde, A.C.K.	2017	Neural mechanisms underlying risk and ambiguity attitudes	Journal of Cognitive Neuroscience	N				not WTP task
Blankenstein, N.E., van Duijvenvoorde, A.C.K.	2019	Neural tracking of subjective value under riskand ambiguity in adolescence	Cognitive, Affective and Behavioral Neuroscience	Y	Although many neuroimaging studies on adolescent risk taking have focused on brain activation during outcome valuation, less attention has been paid to the neural correlates of choice valuation. Subjective choice valuation may be particularly influenced by whether a choice presents risk (known probabilities) or ambiguity (unknown probabilities), which has rarely been studied in developmental samp…	N		not adult participants
Blavatskyy P.R.	2009	Preference reversals and probabilistic decisions	Journal of Risk and Uncertainty	N				not fMRI
Blavatskyy, P.	2018	A second-generation disappointment aversion theory of decision making under risk	Theory and Decision	N				not fMRI
Blavatskyy, P.R., Köhler, W.R.	2011	Lottery pricing under time pressure	Theory and Decision	N				not fMRI
Blavatskyy, P.R., Köhler, W.R.	2009	Range effects and lottery pricing	Experimental Economics	N				not fMRI
Bleaney, M., Humphrey, S.J.	2006	An experimental test of generalized ambiguity aversion using lottery pricing tasks	Theory and Decision	N				not fMRI
Blechert J., Goltsche J.E., Herbert B.M., Wilhelm F.H.	2014	Eat your troubles away: Electrocortical and experiential correlates of food image processing are related to emotional eating style and emotional state	Biological Psychology	Y	Emotional eating, a trait-like style of food intake in response to negative emotion states, represents an important aspect of overeating and eating related psychopathology. The mechanisms of emotional eating both on experiential and neuronal levels are not well delineated. We recorded event related potentials (ERPs) while individuals with high or low emotional eating style (HEE, n = 25; LEE, n = …	N		not fMRI
Blechert J., Meule A., Busch N.A., Ohla K.	2014	Food-pics: An image database for experimental research on eating and appetite	Frontiers in Psychology	N				not fMRI
Blechert, J., Lender, A., Polk, S., Busch, N.A., Ohla, K.	2019	Food-pics_extended-an image database for experimental research on eating and appetite: Additional images, normative ratings and an updated review	Frontiers in Psychology	N				not primary research
Bleeker S.E., Moll H.A., Steyerberg E.W., Donders A.R.T., Derksen-Lubsen G., Grobbee D.E., Moons K.G.M.	2003	External validation is necessary in prediction research: A clinical example	Journal of Clinical Epidemiology	N				not fMRI
Bleichrodt H., Pinto Prades J.L.	2009	New evidence of preference reversals in health utility measurement	Health Economics	N				not fMRI
Blondel, S., Daniel, C., Javaheri, M.	2012	Anomalies and paradoxes of food choices: The case of non-orange carrots [Anomalies et paradoxes des choix alimentaires: Et si les carottes n'étaient pas orange?]	Revue d'Economie Politique	N				not in english
Blondel, S., Javahéri, M.	2004	Valueing organic farming: An experimental study of the consumer	Acta Horticulturae	Y	Most of the consumers are favourable to the quality of food products but how much are they willing to pay for? This question is crucial because if their willingness to pay is too little, nobody in the channel will promote the introduction of quality. With experimental procedures, we have studied one sign of quality, organic farming, for wine and apples. An experimental design allows us to control…	N		not fMRI
Blood A.J., Zatorre R.J.	2001	Intensely pleasurable responses to music correlate with activity in brain regions implicated in reward and emotion	Proceedings of the National Academy of Sciences of the United States of America	Y	We used positron emission tomography to study neural mechanisms underlying intensely pleasant emotional responses to music. Cerebral blood flow changes were measured in response to subject-selected music that elicited the highly pleasurable experience of “shivers-down-the-spine” or “chills.” Subjective reports of chills were accompanied by changes in heart rate, electromyogram, and respiration. A…	N		not fMRI
Blood A.J., Zatorre R.J., Bermudez P., Evans A.C.	1999	Emotional responses to pleasant and unpleasant music correlate with activity in paralimbic brain regions	Nature Neuroscience	Y	Neural correlates of the often-powerful emotional responses to music are poorly understood. Here we used positron emission tomography to examine cerebral blood flow (CBF) changes related to affective responses to music. Ten volunteers were scanned while listening to six versions of a novel musical passage varying systematically in degree of dissonance. Reciprocal CBF covariations were observed in…	N		not fMRI
Bloomfield, R., Hales, J.	2009	An experimental investigation of the positive and negative effects of mutual observation	Accounting Review	N				not fMRI
Bloomfield, R., Hales, J.	2002	Predicting the next step of a random walk: Experimental evidence of regime-shifting beliefs	Journal of Financial Economics	N				not fMRI
Blum, F.	2020	The value of discretion: Price-caps and public service delivery	Journal of Development Economics	N				not fMRI
Blundell J., De Graaf C., Hulshof T., Jebb S., Livingstone B., Lluch A., Mela D., Salah S., Schuring E., Van Der Knaap H., Westerterp M.	2010	Appetite control: Methodological aspects of the evaluation of foods	Obesity Reviews	N				not primary research
Bode S, Bennett D, Stahl J, Murawski C.	2014	Distributed patterns of event-related potentials predict subsequent ratings of abstract stimulus attributes	PLoS One	N				not fMRI
Bodily, S.E., Pfeifer, P.E.	2010	Darden's luckiest student: Lessons from a high-stakes risk experiment	Decision Analysis	N				not WTP task
Body, S., Bradshaw, C.M., Szabadi, E.	2016	Delayed reinforcement: Neuroscience	The Curated Reference Collection in Neuroscience and Biobehavioral Psychology	N				not WTP task
Boehm C.	1999	Hierarchy in the Forest		N				not primary research
Boettiger C.A., Mitchell J.M., Tavares V.C., Robertson M., Joslyn G., D'Esposito M., Fields H.L.	2007	Immediate reward bias in humans: Fronto-parietal networks and a role for the catechol-O-methyltransferase 158Val/Val genotype	Journal of Neuroscience	Y	The tendency to choose lesser immediate benefits over greater long-term benefits characterizes alcoholism and other addictive disorders. However, despite its medical and socioeconomic importance, little is known about its neurobiological mechanisms. Brain regions that are activated when deciding between immediate or delayed rewards have been identified (McClure et al., 2004, 2007), as have areas …	N		not WTP task
Bogacz R., Brown E., Moehlis J., Holmes P., Cohen J.D.	2006	The physics of optimal decision making: A formal analysis of models of performance in two-alternative forced-choice tasks	Psychological Review	N				not primary research
Bogdan, P.	2017	Viewing another act as you would creates altruistic desires towards that other	Frontiers in Human Neuroscience	N				not fMRI
Bohm P., Lindén J., Sonnegård J.	1997	Eliciting reservation prices: Becker-DeGroot-Marschak mechanisms vs. markets	Economic Journal	N				not fMRI
Bohm, P.	2008	Chapter 102 The Becker-DeGroot-Marschak Mechanism is not Generally Incentive-Compatible in Practice	Handbook of Experimental Economics Results	N				not primary research
Bohm, P.	1994	Behaviour under uncertainty without preference reversal: A field experiment	Empirical Economics	N				not fMRI
Bohm, P., Carlén, B.	2002	A cost-effective approach to attracting low-income countries to international emissions trading: Theory and experiments	Environmental and Resource Economics	N				not fMRI
Boksem, M.A.S., Smidts, A.	2015	Brain responses to movie trailers predict individual preferences for movies and their population-wide commercial success	Journal of Marketing Research	Y	Although much progress has been made in relating brain activations to choice behavior, evidence that neural measures could actually be useful for predicting the success of marketing actions remains limited. To be of added value, neural measures should significantly increase predictive power, beyond conventional measures. In the present study, the authors obtain both stated preference measures and…	N		not fMRI
Boldt, L., Arora, N.	2017	Dyadic compromise effect	Marketing Science	N				not fMRI
Bolker B.M., Brooks M.E., Clark C.J., Geange S.W., Poulsen J.R., Stevens M.H.H., White J.-S.S.	2009	Generalized linear mixed models: a practical guide for ecology and evolution	Trends in Ecology and Evolution	N				not fMRI
Bonini, N., Graffeo, M., Hadjichristidis, C., Ritov, I.	2019	Category-bounded emotional enhancement: spillover effects in the valuation of public goods	Cognition and Emotion	N				not fMRI
Bonnefon, J.-F.	2017	Reasoning unbound: Thinking about morality, delusion and democracy	Reasoning Unbound: Thinking about Morality, Delusion and Democracy	N				not fMRI
Booij, A.S., van de Kuilen, G.	2009	A parameter-free analysis of the utility of money for the general population under prospect theory	Journal of Economic Psychology	N				not fMRI
Boomsma, C., Pahl, S., Andrade, J.	2016	Imagining change: An integrative approach toward explaining the motivational role of mental imagery in pro-environmental behavior	Frontiers in Psychology	N				not WTP task
Boon, H., Bozinovski, N.	2019	A Systematic Narrative Review of the Evidence for Labeling of Natural Health Products and Dietary Supplements	Journal of Alternative and Complementary Medicine	N				not primary research
Boorman E., O'Doherty J., Adolphs R., Rangel A.	2013	The behavioral and neural mechanisms underlying the tracking of expertise	Neuron	N				not WTP task
Boorman E.D., Behrens T.E.J., Woolrich M.W., Rushworth M.F.S.	2009	How Green Is the Grass on the Other Side? Frontopolar Cortex and the Evidence in Favor of Alternative Courses of Action	Neuron	Y	Behavioral flexibility is the hallmark of goal-directed behavior. Whereas a great deal is known about the neural substrates of behavioral adjustment when it is explicitly cued by features of the external environment, little is known about how we adapt our behavior when such changes are made on the basis of uncertain evidence. Using a Bayesian reinforcement-learning model and fMRI, we show that fr…	Y	N	wrong contrast
Boorman, E.D., Rajendran, V.G., O'Reilly, J.X., Behrens, T.E.	2016	Two Anatomically and Computationally Distinct Learning Signals Predict Changes to Stimulus-Outcome Associations in Hippocampus	Neuron	N				not WTP task
Boothby E.J., Clark M.S., Bargh J.A.	2014	Shared Experiences Are Amplified	Psychological Science	N				not WTP task
Boothby E.J., Smith L.K., Clark M.S., Bargh J.A.	2016	Psychological Distance Moderates the Amplification of Shared Experience	Personality and Social Psychology Bulletin	N				not WTP task
Borch K.	1969	A note on uncertainty and indifference curves	Review of Economic Studies	N				not fMRI
Borg J.S., Hynes C., Van Horn J., Grafton S., Sinnott-Armstrong W.	2006	Consequences, action, and intention as factors in moral judgments: An fMRI investigation	Journal of Cognitive Neuroscience	N				not WTP task
Born J.M., Lemmens S.G.T., Rutters F., Nieuwenhuizen A.G., Formisano E., Goebel R., Westerterp-Plantenga M.S.	2010	Acute stress and food-related reward activation in the brain during food choice during eating in the absence of hunger	International Journal of Obesity	Y	Background: Stress results in eating in the absence of hunger, possibly related to food reward perception. Hypothesis: Stress decreases food reward perception. Aim: Determine the effect of acute stress on food choice and food choice reward-related brain activity. Subjects: Nine females (BMI=21.5±2.2 kg/m2, age=24.3±3.5 years) Procedure: Fasted subjects came twice to randomly complete either a res…	Y	N	wrong contrast
Bornhövd K., Quante M., Glauche V., Bromm B., Weiller C., Büchel C.	2002	Painful stimuli evoke different stimulus-response functions in the amygdala, prefrontal, insula and somatosensory cortex: A single-trial fMRI study	Brain	N				not WTP task
Borowitz, M.A., Yokum, S., Duval, E.R., Gearhardt, A.N.	2020	Weight-Related Differences in Salience, Default Mode, and Executive Function Network Connectivity in Adolescents	Obesity	N				not adult participants
Borsini, A., Wallis, A.S.J., Zunszain, P., Pariante, C.M., Kempton, M.J.	2020	Characterizing anhedonia: A systematic review of neuroimaging across the subtypes of reward processing deficits in depression	Cognitive, Affective and Behavioral Neuroscience	N				not primary research
Borsook, D., Edwards, R., Elman, I., Becerra, L., Levine, J.	2013	Pain and analgesia: The value of salience circuits	Progress in Neurobiology	N				not fMRI
Bortolini, T., Bado, P., Hoefle, S., Engel, A., Zahn, R., De Oliveira Souza, R., Dreher, J.-C., Moll, J.	2017	Neural bases of ingroup altruistic motivation in soccer fans	Scientific Reports	N				not WTP task
Bos, W.V.D., McClure, S.M.	2013	Towards a general model of temporal discounting	Journal of the Experimental Analysis of Behavior	N				not fMRI
Bossaerts, P., Murawski, C.	2015	From behavioural economics to neuroeconomics to decision neuroscience: The ascent of biology in research on human decision making	Current Opinion in Behavioral Sciences	Y	Here, we briefly review the evolution of research on human decision-making over the past few decades. We discern a trend whereby biology moves from subserving economics (neuroeconomics), to providing the data that advance our knowledge of the nature of human decision-making (decision neuroscience). Examples illustrate that the integration of behavioural and biological models is fruitful especiall…	N		not primary research
Botelho, A., Dinis, I., Lourenço-Gomes, L., Moreira, J., Costa Pinto, L., Simões, O.	2018	The role of consumers in agrobiodiversity conservation: the case of traditional varieties of apples in Portugal	Agroecology and Sustainable Food Systems	N				not fMRI
Botti S., Orfali K., Iyengar S.S.	2009	Tragic choices: Autonomy and emotional responses to medical decisions	Journal of Consumer Research	N				not fMRI
Botvinick M.M.	2007	Conflict monitoring and decision making: Reconciling two perspectives on anterior cingulate function	Cognitive, Affective and Behavioral Neuroscience	Y	According to one influential account, the anterior cingulate cortex (ACC) serves to monitor for conflicts in information processing. According to another influential account, the ACC monitors action outcomes and guides decision making. Both of these perspectives are supported by an abundance of data, making it untenable to reject one view in favor of the other. Instead, the apparent challenge is …	N		not primary research
Botvinick M.M., Carter C.S., Braver T.S., Barch D.M., Cohen J.D.	2001	Conflict monitoring and cognitive control	Psychological Review	N				not primary research
Botvinick M.M., Huffstetler S., McGuire J.T.	2009	Effort discounting in human nucleus accumbens	Cognitive, Affective and Behavioral Neuroscience	N				not WTP task
Botvinick, M., Braver, T.	2015	Motivation and cognitive control: From behavior to neural mechanism	Annual Review of Psychology	N				not primary research
Botvinik-Nezer R, Bakkour A, Salomon T, Shohamy D, Schonberg T.	2021	Memory for individual items is related to nonreinforced preference change	Learn Mem	N				not fMRI
Botvinik-Nezer, R., Salomon, T., Schonberg, T.	2020	Enhanced Bottom-Up and Reduced Top-Down fMRI Activity Is Related to Long-Lasting Nonreinforced Behavioral Change	Cerebral Cortex	N				not WTP task
Bouchacourt, F., Palminteri, S., Koechlin, E., Ostojic, S.	2020	Temporal chunking as a mechanism for unsupervised learning of task-sets	eLife	N				not WTP task
Bougherara, D., Combris, P.	2009	Eco-labelled food products: What are consumers paying for?	European Review of Agricultural Economics	N				not primary research
Bouret S., Richmond B.J.	2010	Ventromedial and orbital prefrontal neurons differentially encode internally and externally driven motivational values in monkeys	Journal of Neuroscience	N				not human participants
Bowen, H.J., Grady, C.L., Spaniol, J.	2019	Age differences in the neural response to negative feedback	Aging, Neuropsychology, and Cognition	N				not WTP task
Bower G.H.	1981	Mood and memory	American Psychologist	N				not fMRI
Bowles S.	2006	Group competition, reproductive leveling, and the evolution of human altruism	Science	N				not WTP task
Boyce, J.K., Zwickl, K., Ash, M.	2016	Measuring environmental inequality	Ecological Economics	N				not fMRI
Boyce, J.R., Bruner, D.M., McKee, M.	2016	Strategic Experimentation in the Lab	Managerial and Decision Economics	N				not fMRI
Boyd R., Gintis H., Bowles S., Richerson P.J.	2003	The evolution of altruistic punishment	Proceedings of the National Academy of Sciences of the United States of America	N				not WTP task
Boyd, G.	2014	Clinical judgement and the emotions	Internal Medicine Journal	N				not fMRI
Boyd, G.W.	2012	The body, its emotions, the self, and consciousness	Perspectives in Biology and Medicine	N				not WTP task
Brackley, A.M., Gorman, R., Petersen, K.	2012	Physical properties and consumer reaction to use of compressed wood bricks in southeast Alaska	Forest Products Journal	N				not fMRI
Bradbury, M.A.S., Hens, T., Zeisberger, S.	2015	Improving investment decisions with simulated experience	Review of Finance	N				not primary research
Braga, J., Humphrey, S.J., Starmer, C.	2009	Market experience eliminates some anomalies-and creates new ones	European Economic Review	N				not primary research
Brainard D.H.	1997	The Psychophysics Toolbox	Spatial Vision	N				not fMRI
Brambilla, P., Soares, J.C.	2010	Structural Brain Imaging in Bipolar Disorder	Bipolar Disorder: Clinical and Neurobiological Foundations	N				not WTP task
Brams, S.J., Kaplan, T.R., Kilgour, D.M.	2015	A Simple Bargaining Mechanism that Elicits Truthful Reservation Prices	Group Decision and Negotiation	N				not fMRI
Brand M., Grabenhorst F., Starcke K., Vandekerckhove M.M.P., Markowitsch H.J.	2007	Role of the amygdala in decisions under ambiguity and decisions under risk: Evidence from patients with Urbach-Wiethe disease	Neuropsychologia	N				not WTP task
Brandimonte, M.A., Ferrante, D.	2015	Effects of material and non-material rewards on remembering to do things for others	Frontiers in Human Neuroscience	Y	Recent research has shown that pro-social prospective memory, i.e., remembering to do something for others, is negatively affected by the presence of small material rewards. While this competition between pro-social and self-gain motives leads to poor memory for the intention, people do not seem to be aware of the possible collision effects of competing motives (Brandimonte et al., 2010). Extendi…	N		not fMRI
Brandtstädter J., Rothermund K., Kranz D., Kühn W.	2010	Final decentrations: Personal goals, rationality perspectives, and the awareness of life's finitude	European Psychologist	N				not WTP task
Bratanova B., Loughnan S., Klein O., Claassen A., Wood R.	2016	Poverty, inequality, and increased consumption of high calorie food: Experimental evidence for a causal link	Appetite	N				not fMRI
Bratanova, B., Vauclair, C.-M., Kervyn, N., Schumann, S., Wood, R., Klein, O.	2015	Savouring morality. Moral satisfaction renders food of ethical origin subjectively tastier	Appetite	N				not fMRI
Braun, A., Schmeiser, H., Schreiber, F.	2016	On consumer preferences and the willingness to pay for term life insurance	European Journal of Operational Research	N				not fMRI
Braunstein, L.M., Gross, J.J., Ochsner, K.N.	2017	Explicit and implicit emotion regulation: A multi-level framework	Social Cognitive and Affective Neuroscience	N				not WTP task
Braver, T.S., Krug, M.K., Chiew, K.S., Kool, W., Andrew Westbrook, J., Clement, N.J., Alison Adcock, R., Barch, D.M., Botvinick, M.M., Carver, C.S., Cools, R., Custers, R., Dickinson, A., Dweck, C.S., Fishbach, A., Gollwitzer, P.M., Hess, T.M., Isaacowitz, D.M., Mather, M., Murayama, K., Pessoa, L., Samanez-Larkin, G.R., Somerville, L.H.	2014	Mechanisms of motivation-cognition interaction: Challenges and opportunities	Cognitive, Affective and Behavioral Neuroscience	N				not WTP task
Bray S., Rangel A., Shimojo S., Balleine B., O'Doherty J.P.	2008	The neural mechanisms underlying the influence of pavlovian cues on human decision making	Journal of Neuroscience	N				not WTP task
Bray, Signe; Shimojo, Shinsuke; O'Doherty, John P.	2010	Human medial orbitofrontal cortex is recruited during experience of imagined and real rewards.	Journal of Neurophysiology	Y	Human decision-making frequently relies on mental simulation of future rewards to guide action choice. In this study, we sought to uncover brain regions engaged during reward imagery and to address whether these regions functionally overlap with regions activated by tangible rewards. We found that medial orbitofrontal cortex (mOFC) is engaged both for real and imagined rewards and is preferential…	Y	N	wrong contrast
Brebner, S., Sonnemans, J.	2018	Does the elicitation method impact the WTA/WTP disparity?	Journal of Behavioral and Experimental Economics	N				not fMRI
Breen R.	2010	Social mobility and equality of opportunity geary lecture spring 2010	Economic and Social Review	N				not fMRI
Bregant, J., Caruso, E.M., Shaw, A.	2020	Crime because punishment? The inferential psychology of morality and punishment	University of Illinois Law Review	N				not fMRI
Bregn, K.	2013	Detrimental Effects of Performance-Related Pay in the Public Sector? On the Need for a Broader Theoretical Perspective	Public Organization Review	N				not primary research
Breidert, C.	2006	Estimation of willingness-to-pay: Theory, measurement, application	Estimation of Willingness-to-Pay: Theory, Measurement, Application	N				not fMRI
Breiner, K., Li, A., Cohen, A.O., Steinberg, L., Bonnie, R.J., Scott, E.S., Taylor-Thompson, K., Rudolph, M.D., Chein, J., Richeson, J.A., Dellarco, D.V., Fair, D.A., Casey, B.J., Galván, A.	2018	Combined effects of peer presence, social cues, and rewards on cognitive control in adolescents	Developmental Psychobiology	N				not adult participants
Breiter H.C., Aharon I., Kahneman D., Dale A., Shizgal P.	2001	Functional imaging of neural responses to expectancy and experience of monetary gains and losses	Neuron	Y	Neural responses accompanying anticipation and experience of monetary gains and losses were monitored by functional magnetic resonance imaging. Trials comprised an initial “prospect” (expectancy) phase, when a set of three monetary amounts was displayed, and a subsequent “outcome” phase, when one of these amounts was awarded. Hemodynamic responses in the sublenticular extended amygdala (SLEA) and…	N		not WTP task
Breiter H.C., Etcoff N.L., Whalen P.J., Kennedy W.A., Rauch S.L., Buckner R.L., Strauss M.M., Hyman S.E., Rosen B.R.	1996	Response and habituation of the human amygdala during visual processing of facial expression	Neuron	N				not WTP task
Brennan, G., González, L.G., Güth, W., Levati, M.V.	2008	Attitudes toward private and collective risk in individual and strategic choice situations	Journal of Economic Behavior and Organization	N				not fMRI
Brenner, L.A., Griffin, D.W., Koehler, D.J.	2012	A case-based model of probability and pricing judgments: Biases in buying and selling uncertainty	Management Science	N				not fMRI
Brenton, S.	2018	(Political) Consumers and Certification Schemes: The Ethics of Global Production and Trade	Journal of Agricultural and Environmental Ethics	N				not fMRI
Brett M.	1999	The MNI Brain and the Talairach Atlas		N				not primary research
Brett M., Anton J.L., Valabregue R., Poline J.B.	2002	Region of interest analysis using an SPM toolbox	NeuroImage	N				not WTP task
Brigden, N., Häubl, G.	2020	Inaction Traps in Consumer Response to Product Malfunctions	Journal of Marketing Research	N				not fMRI
Britton Z, Arshad Q.	2019	Vestibular and Multi-Sensory Influences Upon Self-Motion Perception and the Consequences for Human Behavior	Front Neurol	N				not WTP task
Britwum, K., Bernard, J.C.	2018	A field experiment on consumer willingness to accept milk that may have come from cloned cows	Food Policy	N				not fMRI
Broberg, T., Ellingsen, T., Johannesson, M.	2007	Is generosity involuntary?	Economics Letters	N				not fMRI
Brocas, I., Carrillo, J.D.	2012	From perception to action: An economic model of brain processes	Games and Economic Behavior	N				not WTP task
Brocas, I., Carrillo, J.D., Combs, T.D., Kodaverdian, N.	2019	The development of consistent decision-making across economic domains	Games and Economic Behavior	N				not fMRI
Bromberg-Martin E.S., Hikosaka O.	2011	Lateral habenula neurons signal errors in the prediction of reward information	Nature Neuroscience	Y	Humans and animals have the ability to predict future events, which they cultivate by continuously searching their environment for sources of predictive information. However, little is known about the neural systems that motivate this behavior. We hypothesized that information-seeking is assigned value by the same circuits that support reward-seeking, such that neural signals encoding reward pred…	N		not human participants
Bromberg-Martin E.S., Hikosaka O.	2009	Midbrain dopamine neurons signal preference for advance information about upcoming rewards.	Neuron	Y	The desire to know what the future holds is a powerful motivator in everyday life, but it is unknown how this desire is created by neurons in the brain. Here we show that when macaque monkeys are offered a water reward of variable magnitude, they seek advance information about its size. Furthermore, the same midbrain dopamine neurons that signal the expected amount of water also signal the expect…	N		not human participants
Bromberg-Martin, E.S., Monosov, I.E.	2020	Neural circuitry of information seeking	Current Opinion in Behavioral Sciences	N				not fMRI
Bromberg-Martin, E.S., Sharot, T.	2020	The Value of Beliefs	Neuron	Y	We construct our beliefs to meet two sometimes conflicting goals: forming accurate beliefs to inform our decisions and forming desirable beliefs that we value for their own sake. In this NeuroView, we consider emerging neuroscience evidence on how the brain motivates itself to form particular beliefs and why it does so.	N		not primary research
Brookfield S.	2008	Radical questioning on the long walk to freedom: Nelson mandela and the practice of critical reflection	Adult Education Quarterly	N				not fMRI
Brooks A.M., Pammi V.S.C., Noussair C., Capra C.M., Engelmann J.B., Berns G.S.	2010	From bad to worse: Striatal coding of the relative value of painful decisions	Frontiers in Neuroscience	Y	The majority of decision-related research has focused on how the brain computes decisions over outcomes that are positive in expectation. However, much less is known about how the brain integrates information when all possible outcomes in a decision are negative. To study decision-making over negative outcomes, we used fMRI along with a task in which participants had to accept or reject 50/50 lot…	N		not WTP task
Brooks S, Cicuttini FM, Lim S, Taylor D, Stuckey SL, Wluka AE.	2005	Cost effectiveness of adding magnetic resonance imaging to the usual management of suspected scaphoid fractures	Br J Sports Med	N				not WTP task
Brooks, A.M., Berns, G.S.	2013	Aversive stimuli and loss in the mesocorticolimbic dopamine system	Trends in Cognitive Sciences	N				not WTP task
Brooks, Andrew M.; Capra, C. Monica; Berns, Gregory S.	2012	Neural insensitivity to upticks in value is associated with the disposition effect.	NeuroImage	Y	The disposition effect is a phenomenon in which investors hold onto losing assets longer than they hold onto gaining assets. In this study, we used functional magnetic resonance imaging (fMRI) to measure the response of valuation regions in the brain during the decision to keep or to sell an asset that followed a random walk in price. The most common explanation for the disposition effect is pref…	Y	N	wrong contrast
Brooks, H.R., Sokol-Hessner, P.	2020	Quantifying the immediate computational effects of preceding outcomes on subsequent risky choices	Scientific Reports	N				not WTP task
Brooksbank, R., Fullerton, S., Miller, S.	2019	Technology-based marketing strategies through the consumer lens: How might perceptions of ethicality and effectiveness interrelate?	International Journal of Technology Marketing	N				not fMRI
Brookshire D.S., Coursey D.L.	1987	Measuring the value of a public good: An empirical comparison of elicitation procedures	American Economic Review	N				not fMRI
Brosch T., Coppin G., Schwartz S., Sander D.	2012	The importance of actions and the worth of an object: Dissociable neural systems representing core value and economic value	Social Cognitive and Affective Neuroscience	Y	Neuroeconomic research has delineated neural regions involved in the computation of value, referring to a currency for concrete choices and decisions (‘economic value’). Research in psychology and sociology, on the other hand, uses the term ‘value’ to describe motivational constructs that guide choices and behaviors across situations (‘core value’). As a first step towards an integration of these…	Y	N	wrong contrast		N			rated actions by how much they enjoyed them - termed economic value - but does not mention WTP
Brosch, T., Sander, D.	2013	Neurocognitive mechanisms underlying value-based decision-making: From core values to economic value	Frontiers in Human Neuroscience	Y	Value plays a central role in practically every aspect of human life that requires a decision: whether we choose between different consumer goods, whether we decide which person we marry or which political candidate gets our vote, we choose the option that has more value to us. Over the last decade, neuroeconomic research has mapped the neural substrates of economic value, revealing that activati…	N		not primary research
Brosnan S.F.	2006	Nonhuman species' reactions to inequity and their implications for fairness	Social Justice Research	N				not human participants
Brosnan S.F., De Waal F.B.M.	2003	Monkeys reject unequal pay	Nature	N				not human participants
Brosnan S.F., Jones O.D., Lambeth S.P., Mareno M.C., Richardson A.S., Schapiro S.J.	2007	Endowment Effects in Chimpanzees	Current Biology	N				not human participants
Brown A.L., Chua Z.E., Camerer C.F.	2009	Learning and visceral temptation in dynamic saving experiments	Quarterly Journal of Economics	N				not fMRI
Brown J.D., Dutton K.A.	1995	Truth and consequences: The costs and benefits of accurate self-knowledge	Personality and Social Psychology Bulletin	N				not WTP task
Brown K.M., Taylor L.O.	2000	Do as you say, say as you do: Evidence on gender differences in actual and stated contributions to public goods	Journal of Economic Behavior and Organization	N				not fMRI
Brown L., Poudyal H., Panchal S.K.	2015	Functional foods as potential therapeutic options for metabolic syndrome	Obesity Reviews	N				not primary research
Brown, A.L., Cohen, G.	2015	Does anonymity affect the willingness to accept and willingness to pay gap? A generalization of Plott and Zeiler	Experimental Economics	N				not fMRI
Brown, A.L., Healy, P.J.	2018	Separated decisions	European Economic Review	N				not primary research
Brown, C.	2017	Anticipatory brain responses and expectancy effects on pain: Theory, research findings and functional networks	Neuroimaging of Pain	N				not WTP task
Brown, M., Flinn, C.J., Schotter, A.	2011	Real-time search in the laboratory and the market	American Economic Review	N				not fMRI
Brown, T.C.	2005	Loss aversion without the endowment effect, and other explanations for the WTA-WTP disparity	Journal of Economic Behavior and Organization	N				not fMRI
Brown, T.C., Gregory, R.	1999	Why the WTA-WTP disparity matters	Ecological Economics	Y	The disparity between willingness to pay (WTP) and willingness to accept compensation (WTA) has been demonstrated repeatedly. Because using WTP estimates of value where a WTA estimate is appropriate tends to undervalue environmental assets, this issue is important to environmental managers. We summarize reasons for the disparity and then discuss some of the implications for management of environm…	N		not fMRI
Brown, V.M., Wilson, J., Hallquist, M.N., Szanto, K., Dombrovski, A.Y.	2020	Ventromedial prefrontal value signals and functional connectivity during decision-making in suicidal behavior and impulsivity	Neuropsychopharmacology	Y	Suicide is linked to impaired value-based decision-making and impulsivity, but whether these risk factors share neural underpinnings is unclear. Disrupted ventromedial prefrontal cortex (vmPFC) value signals may underlie this behavioral phenotype. We investigated vmPFC value signals, vmPFC–frontoparietal connectivity, and the impact of impulsivity during decision-making in depressed individuals w…	N		not WTP task
Brown-Kruse J., Hummels D.	1993	Gender effects in laboratory public goods contribution. Do individuals put their money where their mouth is?	Journal of Economic Behavior and Organization	N				not fMRI
Broyd, S.J., Richards, H.J., Helps, S.K., Chronaki, G., Bamford, S., Sonuga-Barke, E.J.S.	2012	Electrophysiological markers of the motivational salience of delay imposition and escape	Neuropsychologia	N				not fMRI
Bruce A.S., Bruce J.M., Black W.R., Lepping R.J., Henry J.M., Cherry J.B.C., Martin L.E., Papa V.B., Davis A.M., Brooks W.M., Savage C.R.	2014	Branding and a child's brain: An fMRI study of neural responses to logos	Social Cognitive and Affective Neuroscience	N				not adult participants
Bruce A.S., Holsen L.M., Chambers R.J., Martin L.E., Brooks W.M., Zarcone J.R., Butler M.G., Savage C.R.	2010	Obese children show hyperactivation to food pictures in brain networks linked to motivation, reward and cognitive control	International Journal of Obesity	N				not adult participants
Bruce A.S., Lepping R.J., Bruce J.M., Cherry J.B.C., Martin L.E., Davis A.M., Brooks W.M., Savage C.R.	2013	Brain responses to food logos in obese and healthy weight children	Journal of Pediatrics	N				not adult participants
Bruce, A., Crespi, J., Lusk, J.	2015	The behavioral and neuroeconomics of food and brand decisions: Executive summary	Journal of Agricultural and Food Industrial Organization	Y	This executive summary provides the rationale for and summary of the articles of this Special Edition of the Journal of Agricultural and Food Industrial Organization.	N		not primary research
Bruhin A., Fehr-Duda H., Epper T.	2010	Risk and rationality: Uncovering heterogeneity in probability distortion	Econometrica	N				not fMRI
Bruhin, A., Santos-Pinto, L., Staubli, D.	2018	How do beliefs about skill affect risky decisions?	Journal of Economic Behavior and Organization	N				not fMRI
Bruneau, E.G., Dufour, N., Saxe, R.	2012	Social cognition in members of conflict groups: Behavioural and neural responses in Arabs, Israelis and South Americans to each other's misfortunes	Philosophical Transactions of the Royal Society B: Biological Sciences	N				not WTP task
Bruni L., Sugden R.	2007	The road not taken: How psychology was removed from economics, and how it might be brought back	Economic Journal	N				not fMRI
Brunstrom J.M.	2007	Associative learning and the control of human dietary behavior	Appetite	N				not fMRI
Brunstrom, J.M., Drake, A.C.L., Forde, C.G., Rogers, P.J.	2018	Undervalued and ignored: Are humans poorly adapted to energy-dense foods?	Appetite	N				not fMRI
Brusch, M., Baier, D.	2010	Analyzing the stability of price response functions: Measuring the influence of different parameters in a Monte Carlo comparison	Studies in Classification, Data Analysis, and Knowledge Organization	N				not fMRI
Brynjolfsson, E., Collis, A., Eggers, F.	2019	Using massive online choice experiments to measure changes in well-being	Proceedings of the National Academy of Sciences of the United States of America	Y	Gross domestic product (GDP) and derived metrics such as productivity have been central to our understanding of economic progress and well-being. In principle, changes in consumer surplus provide a superior, and more direct, measure of changes in well-being, especially for digital goods. In practice, these alternatives have been difficult to quantify. We explore the potential of massive online ch…	N		not fMRI
Brzozowicz M, Krawczyk M.	2022	Anchors on prices of consumer goods only hold when decisions are hypothetical	PLoS One	N				not fMRI
Buades-Rotger, M., Brunnlieb, C., Münte, T.F., Heldmann, M., Krämer, U.M.	2016	Winning is not enough: ventral striatum connectivity during physical aggression	Brain Imaging and Behavior	N				not WTP task
Buch S., Yao H., Guo M., Mori T., Mathias-Costa B., Singh V., Seth P., Wang J., Su T.-P.	2012	Cocaine and HIV-1 interplay in CNS: Cellular and molecular mechanisms	Current HIV Research	N				not WTP task
Büchel C., Bornhövd K., Quante M., Glauche V., Bromm B., Weiller C.	2002	Dissociable neural responses related to pain intensity, stimulus intensity, and stimulus awareness within the anterior cingulate cortex: A parametric single-trial laser functional magnetic resonance imaging study	Journal of Neuroscience	N				not WTP task
Büchel C., Friston K.J.	1997	Modulation of connectivity in visual pathways by attention: Cortical interactions evaluated with structural equation modelling and fMRI	Cerebral Cortex	N				not WTP task
Büchel C., Holmes A.P., Rees G., Friston K.J.	1998	Characterizing stimulus-response functions using nonlinear regressors in parametric fMRI experiments	NeuroImage	N				not WTP task
Büchel C., Morris J., Dolan R.J., Friston K.J.	1998	Brain systems mediating aversive conditioning: An event-related fMRI study	Neuron	N				not WTP task
Büchel, C., Geuter, S., Sprenger, C., Eippert, F.	2014	Placebo analgesia: A predictive coding perspective	Neuron	N				not WTP task
Buchel, C., Miedl, S., Sprenger, C.	2018	Hedonic processing in humans is mediated by an opioidergic mechanism in a mesocorticolimbic system	eLife	N				not WTP task
Buchsbaum B., Pickell B., Love T., Hatrak M., Bellugi U., Hickok G.	2005	Neural substrates for verbal working memory in deaf signers: fMRI study and lesion case report	Brain and Language	N				not WTP task
Buck, R.	2014	Emotion: A biosocial synthesis	Emotion: A Biosocial Synthesis	N				not WTP task
Buckholtz J.W., Asplund C.L., Dux P.E., Zald D.H., Gore J.C., Jones O.D., Marois R.	2008	The Neural Correlates of Third-Party Punishment	Neuron	N				not WTP task
Buckholtz J.W., Marois R.	2012	The roots of modern justice: Cognitive and neural foundations of social norms and their enforcement	Nature Neuroscience	N				not WTP task
Buckley, N.J., Cuff, K., Hurley, J., Mcleod, L., Nuscheler, R., Cameron, D.	2012	Willingness-to-pay for parallel private health insurance: Evidence from a laboratory experiment	Canadian Journal of Economics	N				not fMRI
Buckman, J.R., Bockstedt, J.C., Hashim, M.J.	2019	Relative privacy valuations under varying disclosure characteristics	Information Systems Research	N				not fMRI
Buckner R.L., Andrews-Hanna J.R., Schacter D.L.	2008	The brain's default network: Anatomy, function, and relevance to disease	Annals of the New York Academy of Sciences	N				not WTP task
Buckner R.L., Bandettini P.A., O'Craven K.M., Savoy R.L., Petersen S.E., Raichle M.E., Rosen B.R.	1996	Detection of cortical activation during averaged single trials of a cognitive task using functional magnetic resonance imaging	Proceedings of the National Academy of Sciences of the United States of America	N				not WTP task
Budescu, D.V., Wallsten, T.S.	1990	Dyadic decisions with numerical and verbal probabilities	Organizational Behavior and Human Decision Processes	N				not fMRI
Budescu, D.V., Weinberg, S., Wallsten, T.S.	1988	Decisions Based on Numerically and Verbally Expressed Uncertainties	Journal of Experimental Psychology: Human Perception and Performance	N				not fMRI
Bühler M., Vollstädt-Klein S., Kobiella A., Budde H., Reed L.J., Braus D.F., Büchel C., Smolka M.N.	2010	Nicotine Dependence Is Characterized by Disordered Reward Processing in a Network Driving Motivation	Biological Psychiatry	N				not WTP task
Buijze, R., Engel, C., Hemels, S.	2017	Insuring Your Donation: An Experiment	Journal of Empirical Legal Studies	N				not fMRI
Bull, C., Courty, P., Doyon, M., Rondeau, D.	2019	Failure of the Becker–DeGroot–Marschak mechanism in inexperienced subjects: New tests of the game form misconception hypothesis	Journal of Economic Behavior and Organization	N				not fMRI
Bullmore E.T., Suckling J., Overmeyer S., Rabe-Hesketh S., Taylor E., Brammer M.J.	1999	Global, voxel, and cluster tests, by theory and permutation, for a difference between two groups of structural mr images of the brain	IEEE Transactions on Medical Imaging	N				not WTP task
Bülow, C.W.V., Liu, X.	2020	Ready-made oTree applications for the study of climate change adaptation behavior	Journal of Behavioral and Experimental Economics	N				not fMRI
Bunge S.A.	2004	How we use rules to select actions: A review of evidence from cognitive neuroscience	Cognitive, Affective and Behavioral Neuroscience	N				not primary research
Bunge S.A., Hazeltine E., Scanlon M.D., Rosen A.C., Gabrieli J.D.E.	2002	Dissociable contributions of prefrontal and parietal cortices to response selection	NeuroImage	N				not WTP task
Burbano, V.C.	2016	Social responsibility messages and worker wage requirements: Field experimental evidence from online labor marketplaces	Organization Science	N				not fMRI
Burfurd I, Wilkening T.	2021	Cognitive heterogeneity and complex belief elicitation	Exp Econ	N				not fMRI
Burger K.S., Stice E.	2012	Frequent ice cream consumption is associated with reduced striatal response to receipt of an ice cream-based milkshake	American Journal of Clinical Nutrition	N				not WTP task
Burger K.S., Stice E.	2011	Variability in reward responsivity and obesity: Evidence from brain imaging studies	Current Drug Abuse Reviews	N				not primary research
Burger K.S., Stice E.	2014	Neural responsivity during soft drink intake, anticipation, and advertisement exposure in habitually consuming youth	Obesity	Y	Objective Although soft drinks are heavily advertised, widely consumed, and have been associated with obesity, little is understood regarding neural responsivity to soft drink intake, anticipated intake, and advertisements. Design and Methods Functional MRI was used to assess examine neural response to carbonated soft drink intake, anticipated intake and advertisement exposure as well as milkshak…	Y	N	wrong contrast
Burgos-Robles, A., Gothard, K.M., Monfils, M.H., Morozov, A., Vicentic, A.	2019	Conserved features of anterior cingulate networks support observational learning across species	Neuroscience and Biobehavioral Reviews	N				not primary research
Burian E, Palla B, Callahan N, Pyka T, Wolff C, von Schacky CE, Schmid A, Froelich MF, Rübenthaler J, Makowski MR, Gassert FG.	2022	Comparison of CT, MRI, and F-18 FDG PET/CT for initial N-staging of oral squamous cell carcinoma: a cost-effectiveness analysis	Eur J Nucl Med Mol Imaging	N				not fMRI
Burisch, M.	1970	An attempt to demonstrate utility of gambling	Acta Psychologica	N				not fMRI
Buriticá, J., Dos Santos, C.V.	2016	Valor de la Recompensa: ¿Cómo y Para Qué se USA el Concepto?	Revista Colombiana de Psicologia	N				not in english
Burke C.J., Tobler P.N., Baddeley M., Schultz W.	2010	Neural mechanisms of observational learning	Proceedings of the National Academy of Sciences of the United States of America	N				not WTP task
Burke, C.J., Baddeley, M., Tobler, P.N., Schultz, W.	2016	Partial adaptation of obtained and observed value signals preserves information about gains and losses	Journal of Neuroscience	Y	Given that the range of rewarding and punishing outcomes of actions is large but neural coding capacity is limited, efficient processing of outcomes by the brain is necessary. One mechanism to increase efficiency is to rescale neural output to the range of outcomes expected in the current context, and process only experienced deviations from this expectation. However, this mechanism comes at the …	N		not WTP task
Burke, C.J., Brünger, C., Kahnt, T., Park, S.Q., Tobler, P.N.	2013	Neural integration of risk and effort costs by the frontal pole: Only upon request	Journal of Neuroscience	N				not WTP task
Burke, M.V., Small, D.M.	2016	Effects of the modern food environment on striatal function, cognition and regulation of ingestive behavior	Current Opinion in Behavioral Sciences	N				not fMRI
Burkett, J.P.	2011	Microeconomics: Optimization, Experiments, and Behavior	Microeconomics: Optimization, Experiments, and Behavior	N				not fMRI
Burns L.H., Robbins T.W., Everitt B.J.	1993	Differential effects of excitotoxic lesions of the basolateral amygdala, ventral subiculum and medial prefrontal cortex on responding with conditioned reinforcement and locomotor activity potentiated by intra-accumbens infusions of d-amphetamine	Behavioural Brain Research	N				not fMRI
Burns M.	1989	Guideline report. Medical ultrasound imaging: progress and opportunities	Hosp Technol Ser	N				not WTP task
Burns S.F., Broom D.R., Miyashita M., Mundy C., Stensel D.J.	2007	A single session of treadmill running has no effect on plasma total ghrelin concentrations	Journal of Sports Sciences	N				not WTP task
Burt, Z., Njee, R.M., Mbatia, Y., Msimbe, V., Brown, J., Clasen, T.F., Malebo, H.M., Ray, I.	2017	User preferences and willingness to pay for safe drinking water: Experimental evidence from rural Tanzania	Social Science and Medicine	N				not fMRI
Burton-Chellew, M.N., El Mouden, C., West, S.A.	2016	Conditional cooperation and confusion in public-goods experiments	Proceedings of the National Academy of Sciences of the United States of America	Y	Economic experiments are often used to study if humans altruistically value the welfare of others. A canonical result from public-good games is that humans vary in how they value the welfare of others, dividing into fair-minded conditional cooperators, who match the cooperation of others, and selfish noncooperators. However, an alternative explanation for the data are that individuals vary in the…	N		not fMRI
Busemeyer J.R., Townsend J.T.	1993	Decision field theory: A dynamic-cognitive approach to decision making in an uncertain environment	Psychological Review	N				not primary research
Busemeyer J.R., Wang Y.-M.	2000	Model comparisons and model selections based on generalization criterion methodology	Journal of Mathematical Psychology	N				not fMRI
Busemeyer, J.R., Gluth, S., Rieskamp, J., Turner, B.M.	2019	Cognitive and Neural Bases of Multi-Attribute, Multi-Alternative, Value-based Decisions	Trends in Cognitive Sciences	Y	Researchers have benefited from characterizing evidence-based decision making as a process involving sequential sampling. More recently, sequential sampling models have been applied to value-based decisions – decisions that involve examining preferences for multi-attribute, multi-alternative choices. The application of sequential sampling models to value-based decisions has helped researchers to …	N		not primary research
Bush G., Frazier J.A., Rauch S.L., Seidman L.J., Whalen P.J., Jenike M.A., Rosen B.R., Biederman J.	1999	Anterior cingulate cortex dysfunction in attention- deficit/hyperactivity disorder revealed by fMRI and the Counting Stroop	Biological Psychiatry	N				not WTP task
Bush G., Vogt B.A., Holmes J., Dale A.M., Greve D., Jenike M.A., Rosen B.R.	2002	Dorsal anterior cingulate cortex: A role in reward-based decision making	Proceedings of the National Academy of Sciences of the United States of America	Y	Dorsal anterior cingulate cortex (dACC) is a brain region that subserves cognition and motor control, but the mechanisms of these functions remain unknown. Human neuroimaging and monkey electrophysiology studies have provided valuable insights, but it has been difficult to link the two literatures. Based on monkey single-unit recordings, we hypothesized that human dACC is comprised of a mixture o…	Y	N	wrong contrast
Bustamante J.-C., Barrõs-Loscertales A., Costumero V., Fuentes-Claramonte P., Rosell-Negre P., Ventura-Campos N., Llopis J.-J., Ávila C.	2014	Abstinence duration modulates striatal functioning during monetary reward processing in cocaine patients	Addiction Biology	Y	Pre‐clinical and clinical studies in cocaine addiction highlight alterations in the striatal dopaminergic reward system that subserve maintenance of cocaine use. Using an instrumental conditioning paradigm with monetary reinforcement, we studied striatal functional alterations in long‐term abstinent cocaine‐dependent patients and striatal functioning as a function of abstinence and treatment dura…	N		not WTP task
Butenschön VM, Ille S, Sollmann N, Meyer B, Krieg SM.	2018	Cost-effectiveness of preoperative motor mapping with navigated transcranial magnetic brain stimulation in patients with high-grade glioma	Neurosurg Focus	N				not WTP task
Butler D.J., Loomes G.C.	2007	Imprecision as an account of the preference reversal phenomenon	American Economic Review	N				not fMRI
Butler M.J.R.	2008	Neuromarketing and the perception of knowledge	Journal of Consumer Behaviour	N				not primary research
Butler, D., Isoni, A., Loomes, G., Navarro-Martinez, D.	2014	On the measurement of strength of preference in units of money	Economic Record	N				not fMRI
Butler, D., Loomes, G.	1988	Decision difficulty and imprecise preferences	Acta Psychologica	N				not fMRI
Butler, D.J.	2000	Do non-expected utility choice patterns spring from hazy preferences? An experimental study of choice 'errors'	Journal of Economic Behavior and Organization	N				not fMRI
Butler, D.J.	1992	An experimental investigation into the effects of uncertainty on rational behaviour in two person symmetric games	Journal of Behavioral Decision Making	N				not fMRI
Butler, J.M., Vossler, C.A.	2018	What is an Unregulated and Potentially Misleading Label Worth? The case of “Natural”-Labelled Groceries	Environmental and Resource Economics	N				not fMRI
Butler, J.V.	2016	Inequality and Relative Ability Beliefs	Economic Journal	N				not fMRI
Butler, J.V., Guiso, L., Jappelli, T.	2014	The role of intuition and reasoning in driving aversion to risk and ambiguity	Theory and Decision	N				not WTP task
Butler, J.V., Miller, J.B.	2018	Social risk and the dimensionality of intentions	Management Science	N				not fMRI
Butlin, P.	2020	Representation and the active consumer	Synthese	N				not fMRI
Butlin, P.	2017	Why Hunger is not a Desire	Review of Philosophy and Psychology	N				not primary research
Butlin, Patrick; Papineau, David	2017	Normal and addictive desires.	Addiction and choice: Rethinking the relationship.	N				not fMRI
Buysse D.J., Reynolds III C.F., Monk T.H., Berman S.R., Kupfer D.J.	1989	The Pittsburgh sleep quality index: A new instrument for psychiatric practice and research	Psychiatry Research	N				not WTP task
Büyükboyaci, M.	2014	Risk attitudes and the stag-hunt game	Economics Letters	N				not fMRI
Buzzell, G.A., Roberts, D.M., Fedota, J.R., Thompson, J.C., Parasuraman, R., McDonald, C.G.	2016	Uncertainty-dependent activity within the ventral striatum predicts task-related changes in response strategy	Cognitive, Affective and Behavioral Neuroscience	Y	Recent neuroimaging work has demonstrated that the ventral striatum (VS) encodes confidence in perceptual decisions. However, it remains unclear whether perceptual uncertainty can signal the need to adapt behavior (such as by responding more cautiously) and whether such behavioral changes are related to uncertainty-dependent activity within the VS. Changes in response strategy have previously bee…	N		not WTP task
Byerly, T.R.	2018	Putting others first: The Christian ideal of others-centeredness	Putting Others First: The Christian Ideal of Others-Centeredness	N				not fMRI
Cabanac M.	1992	Pleasure: the common currency	Journal of Theoretical Biology	N				not fMRI
Cabantous, L., Hilton, D., Kunreuther, H., Michel-Kerjan, E.	2011	Is imprecise knowledge better than conflicting expertise? Evidence from insurers' decisions in the United States	Journal of Risk and Uncertainty	N				not fMRI
Cabeza R.	2002	Hemispheric asymmetry reduction in older adults: The HAROLD model	Psychology and Aging	N				not WTP task
Cabral-Calderin Y., Schmidt-Samoa C., Wilke M.	2015	Rhythmic gamma stimulation affects bistable perception	Journal of Cognitive Neuroscience	N				not WTP task
Cacault, M.P., Grieder, M.	2019	How group identification distorts beliefs	Journal of Economic Behavior and Organization	N				not fMRI
Cáceda R., James G.A., Gutman D.A., Kilts C.D.	2015	Organization of intrinsic functional brain connectivity predicts decisions to reciprocate social behavior	Behavioural Brain Research	N				not WTP task
Cáceda, R., Prendes-Alvarez, S., Hsu, J.-J., Tripathi, S.P., Kilts, C.D., James, G.A.	2017	The neural correlates of reciprocity are sensitive to prior experience of reciprocity	Behavioural Brain Research	N				not WTP task
Cacioppo J.T., Berntson G.G.	1994	Relationship Between Attitudes and Evaluative Space: A Critical Review, With Emphasis on the Separability of Positive and Negative Substrates	Psychological Bulletin	N				not primary research
Cacioppo J.T., Berntson G.G., Adolphs R., Carter C.S., Davidson R.J., McClintock M.K.	2002	Foundations in Social Neuroscience		N				not primary research
Cacioppo, J.T., Cacioppo, S., Petty, R.E.	2018	The neuroscience of persuasion: A review with an emphasis on issues and opportunities	Social Neuroscience	N				not primary research
Cahlíková, J., Cingl, L.	2017	Risk preferences under acute stress	Experimental Economics	N				not fMRI
Cai X., Padoa-Schioppa C.	2012	Neuronal encoding of subjective value in dorsal and ventral anterior cingulate cortex	Journal of Neuroscience	Y	We examined the activity of individual cells in the primate anterior cingulate cortex during an economic choice task. In the experiments, monkeys chose between different juices offered in variables amounts and subjective values were inferred from the animals' choices. We analyzed neuronal firing rates in relation to a large number of behaviorally relevant variables. We report three main results. …	N		not human participants
Cai, H., Chen, J., Liu, S., Zhu, J., Yu, Y.	2020	Brain functional connectome-based prediction of individual decision impulsivity	Cortex	Y	Extensive neuroimaging research has attempted to identify neural correlates and predictors of decision impulsivity. However, the nature and extent of decision impulsivity-brain association have varied substantially across studies, likely due to small sample sizes, limited image quality, different imaging measurement selections, and non-specific methodologies. The objective of this study was to de…	N		not WTP task
Cai, X., Kim, S., Lee, D.	2011	Heterogeneous Coding of Temporally Discounted Values in the Dorsal and Ventral Striatum during Intertemporal Choice	Neuron	Y	In choosing between different rewards expected after unequal delays, humans and animals often prefer the smaller but more immediate reward, indicating that the subjective value or utility of reward is depreciated according to its delay. Here, we show that neurons in the primate caudate nucleus and ventral striatum modulate their activity according to temporally discounted values of rewards with a…	N		not human participants
Cai, X., Padoa-Schioppa, C.	2019	Neuronal evidence for good-based economic decisions under variable action costs	Nature Communications	Y	Previous work showed that economic decisions can be made independently of spatial contingencies. However, when goods available for choice bear different action costs, the decision necessarily reflects aspects of the action. One possibility is that “stimulus values” are combined with the corresponding action costs in a motor representation, and decisions are then made in actions space. Alternative…	N		not human participants
Cain-Nielsen AH, Moriarty JP, Stewart EA, Borah BJ.	2014	Cost-effectiveness of uterine-preserving procedures for the treatment of uterine fibroid symptoms in the USA	J Comp Eff Res	N				not WTP task
Çakir, M.P., Çakar, T., Girisken, Y., Yurdakul, D.	2018	An investigation of the neural correlates of purchase behavior through fNIRS	European Journal of Marketing	N				not fMRI
Calder A.J., Lawrence A.D., Young A.W.	2001	Neuropsychology of fear and loathing	Nature Reviews Neuroscience	N				not primary research
Caldwell J.Z.K., Gongvatana A., Navia B.A., Sweet L.H., Tashima K., Ding M., Cohen R.A.	2014	Neural dysregulation during a working memory task in human immunodeficiency virus-seropositive and hepatitis C coinfected individuals	Journal of NeuroVirology	N				not WTP task
Caley C.F., Weber S.S.	1995	Sulpiride: An antipsychotic with selective dopaminergic antagonist properties	Annals of Pharmacotherapy	N				not WTP task
Calhoun V.D., Wager T.D., Krishnan A., Rosch K.S., Seymour K.E., Nebel M.B., Mostofsky S.H., Nyalakanai P., Kiehl K.	2017	The impact of T1 versus EPI spatial normalization templates for fMRI data analyses	Human Brain Mapping	N				not WTP task
Callaham, M., John, L.K.	2018	What Does It Take to Change an Editor's Mind? Identifying Minimally Important Difference Thresholds for Peer Reviewer Rating Scores of Scientific Articles	Annals of Emergency Medicine	N				not fMRI
Callender T, Emberton M, Morris S, Pharoah PDP, Pashayan N.	2021	Benefit, Harm, and Cost-effectiveness Associated With Magnetic Resonance Imaging Before Biopsy in Age-based and Risk-stratified Screening for Prostate Cancer	JAMA Netw Open	N				not WTP task
Callicott J.H., Mattay V.S., Verchinski B.A., Marenco S., Egan M.F., Weinberger D.R.	2003	Complexity of prefrontal cortical dysfunction in schizophrenia: More than up or down	American Journal of Psychiatry	N				not WTP task
Calluso, C., Pettorruso, M., Tosoni, A., Carenti, M.L., Cannito, L., Martinotti, G., di Giannantonio, M., Committeri, G.	2020	Cognitive dynamics of intertemporal choice in gambling disorder	Addictive Behaviors	N				not WTP task
Calluso, C., Tosoni, A., Cannito, L., Committeri, G.	2019	Concreteness and emotional valence of episodic future thinking (EFT) independently affect the dynamics of intertemporal decisions	PLoS ONE	N				not fMRI
Calluso, C., Tosoni, A., Fortunato, G., Committeri, G.	2017	Can you change my preferences? Effect of social influence on intertemporal choice behavior	Behavioural Brain Research	Y	The present study presents a novel social observation paradigm to examine whether temporal discounting (TD) can be modulated in a specific direction. In particular, after estimating a baseline discount rate, we exposed subjects to a pattern of choice that was opposite to their baseline preferences, i.e., subjects preferring immediate over delayed rewards were exposed to a farsighted pattern of be…	N		not fMRI
Calluso, C., Tosoni, A., Pezzulo, G., Spadone, S., Committeri, G.	2015	Interindividual variability in functional connectivity as long-term correlate of temporal discounting	PLoS ONE	N				not WTP task
Calluso, C., Zandi, M.A., Devetag, M.G.	2020	Cognitive Dynamics of Religiosity and Intertemporal Choice Behavior	Journal of Cross-Cultural Psychology	N				not fMRI
Camacho-Cuena, E., Seidl, C., Morone, A.	2005	Comparing preference reversal for general lotteries and income distributions	Journal of Economic Psychology	N				not fMRI
Camara E., Rodriguez-Fornells A., Münte T.F.	2009	Functional connectivity of reward processing in the brain	Frontiers in Human Neuroscience	Y	Controversial results have been reported concerning the neural mechanisms involved in the processing of rewards and punishments. On the one hand, there is evidence suggesting that monetary gains and losses activate a similar fronto-subcortical network. On the other hand, results of recent studies imply that reward and punishment may engage distinct neural mechanisms. Using functional magnetic res…	N		not WTP task
Camara, E., Rodriguez-Fornells, A., Münte, T.F.	2010	Microstructural brain differences predict functional hemodynamic responses in a reward processing task	Journal of Neuroscience	Y	Many aspects of human behavior are driven by rewards, yet different people are differentially sensitive to rewards and punishment. In this study, we show that white matter microstructure in the uncinate/inferior fronto-occipital fasciculus, defined by fractional anisotropy values derived from diffusion tensor magnetic resonance images, correlates with both short-term (indexed by the fMRI blood ox…	N		not WTP task
Camara, E., Rodriguez-Fornells, A., Ye, Z., Münte, T.F.	2010	Reward networks in the brain as captured by connectivity measures	Frontiers in Neuroscience	Y	An assortment of human behaviors is thought to be driven by rewards including reinforcement learning, novelty processing, learning, decision making, economic choice, incentive motivation, and addiction. In each case the ventral tegmental area/ventral striatum (nucleus accumbens) (VTA–VS) system has been implicated as a key structure by functional imaging studies, mostly on the basis of standard, …	Y	N	wrong contrast
Cambrer C.	2005	Three cheers - Psychological, theoretical empirical - For loss aversion	Journal of Marketing Research	N				not fMRI
Camerer C., Cohen J., Fehr E., Glimcher P., Laibson D.	2016	Neuroeconomics	Handbook of Experimental Economics	N				not primary research
Camerer C., Ho T.-H.	1999	Experience-weighted attraction learning in normal form games	Econometrica	N				not fMRI
Camerer C., Loewenstein G., Prelec D.	2005	Neuroeconomics: How neuroscience can inform economics	Journal of Economic Literature	N				not primary research
Camerer C., Weigelt K.	1993	Convergence in experimental double auctions for stochastically lived assets	The Double Auction Market: Institutions, Theories, and Evidence	N				not fMRI
Camerer C.F.	2007	Neuroeconomics: Using neuroscience to make economic predictions	Economic Journal	N				not fMRI
Camerer C.F., Dreber A., Holzmeister F., Ho T.-H., Huber J., Johannesson M., Kirchler M., Nave G., Nosek B.A., Pfeiffer T., Altmejd A., Buttrick N., Chan T., Chen Y., Forsell E., Gampa A., Heikensten E., Hummer L., Imai T., Isaksson S., Manfredi D., Rose J., Wagenmakers E.-J., Wu H.	2018	Evaluating the replicability of social science experiments in Nature and Science between 2010 and 2015	Nature Human Behaviour	N				not fMRI
Camerer C.F., Ho T.-H., Chong J.-K.	2002	Sophisticated experience-weighted attraction learning and strategic teaching in repeated games	Journal of Economic Theory	N				not fMRI
Camerer C.F., Hogarth R.M.	1999	The Effects of Financial Incentives in Experiments: A Review and Capital-Labor-Production Framework	Journal of Risk and Uncertainty	N				not primary research
Camerer C.F., Loewenstein G., Rabin M.	2011	Advances in behavioral economics	Advances in Behavioral Economics	N				not fMRI
Camerer, C., Mobbs, D.	2017	Differences in Behavior and Brain Activity during Hypothetical and Real Choices	Trends in Cognitive Sciences	Y	Real behaviors are binding consequential commitments to a course of action, such as harming another person, buying an Apple watch, or fleeing from danger. Cognitive scientists are generally interested in the psychological and neural processes that cause such real behavior. However, for practical reasons, many scientific studies measure behavior using only hypothetical or imagined stimuli. General…	N		not primary research
Camerer, C., Weber, M.	1992	Recent developments in modeling preferences: Uncertainty and ambiguity	Journal of Risk and Uncertainty	N				not fMRI
Camerer, C.F.	2013	A review essay about foundations of neuroeconomic analysis by Paul Glimcher	Journal of Economic Literature	N				not primary research
Camerer, C.F.	2013	Goals, methods, and progress in neuroeconomics	Annual Review of Economics	N				not WTP task
Camerer, C.F.	2010	Removing financial incentives demotivates the brain	Proceedings of the National Academy of Sciences of the United States of America	N				not WTP task
Camille, N., Griffiths, C.A., Vo, K., Fellows, L.K., Kable, J.W.	2011	Ventromedial frontal lobe damage disrupts value maximization in humans	Journal of Neuroscience	Y	Recent work in neuroeconomics has shown that regions in orbitofrontal and medial prefrontal cortex encode the subjective value of different options during choice. However, these electrophysiological and neuroimaging studies cannot demonstrate whether such signals are necessary for value-maximizing choices. Here we used a paradigm developed in experimental economics to empirically measure and quan…	N		not fMRI
Campbell-Meiklejohn D., Simonsen A., Frith C.D., Daw N.D.	2017	Independent neural computation of value from other people's confidence	Journal of Neuroscience	Y	Expectation of reward can be shaped by the observation of actions and expressions of other people in one's environment. A person's apparent confidence in the likely reward of an action, for instance, makes qualities of their evidence, not observed directly, socially accessible. This strategy is computationally distinguished from associative learning methods that rely on direct observation, by its…	N		not WTP task
Campbell-Meiklejohn D.K., Bach D.R., Roepstorff A., Dolan R.J., Frith C.D.	2010	How the opinion of others affects our valuation of objects	Current Biology	N				not fMRI
Campbell-Meiklejohn D.K., Woolrich M.W., Passingham R.E., Rogers R.D.	2008	Knowing When to Stop: The Brain Mechanisms of Chasing Losses	Biological Psychiatry	N				not WTP task
Camus, M., Halelamien, N., Plassmann, H., Shimojo, S., O'Doherty, J., Camerer, C., Rangel, A.	2009	Repetitive transcranial magnetic stimulation over the right dorsolateral prefrontal cortex decreases valuations during food choices	European Journal of Neuroscience	N				not fMRI
Canavari, M., Drichoutis, A.C., Lusk, J.L., Nayga, R.M.	2019	How to run an experimental auction: A review of recent advances	European Review of Agricultural Economics	Y	In this paper, we review recent advances in experimental auctions and provide practical advice and guidelines for researchers. We focus on issues related to randomisation to treatment and causal identification of treatment effects, design issues such as selection between different elicitation formats, multiple auction groups in a single session and house money effects. We also discuss sample size…	N		not primary research
Canessa, N., Crespi, C., Motterlini, M., Baud-Bovy, G., Chierchia, G., Pantaleo, G., Tettamanti, M., Cappa, S.F.	2013	The functional and structural neural basis of individual differences in loss aversion	Journal of Neuroscience	N				not WTP task
Cannon C., Goldsmith K., Roux C.	2019	A Self-Regulatory Model of Resource Scarcity	Journal of Consumer Psychology	N				not fMRI
Cantlon J.F., Brannon E.M., Carter E.J., Pelphrey K.A.	2006	Functional imaging of numerical processing in adults and 4-y-old children	PLoS Biology	N				not WTP task
Cao CC, Reimann M.	2020	Data Triangulation in Consumer Neuroscience: Integrating Functional Neuroimaging With Meta-Analyses, Psychometrics, and Behavioral Data	Front Psychol	N				not primary research
Cao, B., Gao, H., Li, F.	2015	Hybrid model of price pair comparisons: Evidence from an event-related potential study	NeuroReport	N				not fMRI
Cao, F., Zhang, J., Song, L., Wang, S., Miao, D., Peng, J.	2017	Framing Effect in the Trolley Problem and Footbridge Dilemma: Number of Saved Lives Matters	Psychological Reports	N				not WTP task
Cao, Z., Bennett, M., Orr, C., Icke, I., Banaschewski, T., Barker, G.J., Bokde, A.L.W., Bromberg, U., Büchel, C., Quinlan, E.B., Desrivières, S., Flor, H., Frouin, V., Garavan, H., Gowland, P., Heinz, A., Ittermann, B., Martinot, J.-L., Nees, F., Orfanos, D.P., Paus, T., Poustka, L., Hohmann, S., Fröhner, J.H., Smolka, M.N., Walter, H., Schumann, G., Whelan, R.	2019	Mapping adolescent reward anticipation, receipt, and prediction error during the monetary incentive delay task	Human Brain Mapping	N				not adult participants
Capers P.L., Fobian A.D., Kaiser K.A., Borah R., Allison D.B.	2015	A systemic review and meta-analysis of randomized controlled trials of the impact of sleep duration on adiposity and components of energy balance	Obesity Reviews	N				not primary research
Caplin A., Leahy J.	2001	Psychological expected utility theory and anticipatory feelings	Quarterly Journal of Economics	N				not fMRI
Cappa, S.F., Canessa, N.	2015	Neuroeconomics	International Encyclopedia of the Social &amp; Behavioral Sciences: Second Edition	N				not primary research
Capraro, V.	2015	The emergence of hyper-altruistic behaviour in conflictual situations	Scientific Reports	N				not WTP task
Capraro, V., Corgnet, B., Espín, A.M., Hernán-González, R.	2017	Deliberation favours social efficiency by making people disregard their relative shares: Evidence from USA and India	Royal Society Open Science	N				not fMRI
Capraro, V., Halpern, J.Y.	2016	Translucent players: Explaining cooperative behavior in social dilemmas	Electronic Proceedings in Theoretical Computer Science, EPTCS	N				not fMRI
Caracciolo, F., Vecchio, R., Lerro, M., Migliore, G., Schifani, G., Cembalo, L.	2019	Natural versus enriched food: Evidence from a laboratory experiment with chewing gum	Food Research International	N				not fMRI
Caraco, T., Martindale, S., Whittam, T.S.	1980	An empirical demonstration of risk-sensitive foraging preferences	Animal Behaviour	N				not fMRI
Carbone, E., Dong, X., Hey, J.	2017	Elicitation of preferences under ambiguity	Journal of Risk and Uncertainty	N				not fMRI
Cardinal R.N., Cheung T.H.C.	2005	Nucleus accumbens core lesions retard instrumental learning and performance with delayed reinforcement in the rat	BMC Neuroscience	N				not fMRI
Cardinal R.N., Parkinson J.A., Hall J., Everitt B.J.	2002	Emotion and motivation: The role of the amygdala, ventral striatum, and prefrontal cortex	Neuroscience and Biobehavioral Reviews	N				not primary research
Cardinal R.N., Pennicott D.R., Sugathapala C.L., Robbins T.W., Everitt B.J.	2001	Impulsive choice induced in rats by lesions of the nucleus accumbens core	Science	N				not human participants
Carelli R.M., Ijames S.G., Crumling A.J.	2000	Evidence that separate neural circuits the nucleus accumbens encode cocaine versus 'natural' (water and food) reward	Journal of Neuroscience	Y	Electrophysiological recording procedures were used to examine nucleus accumbens (Acb) cell firing in rats trained to press a lever on a multiple schedule [ fixed ratio (FR)1, FR1] for either two “natural” reinforcers (food and water), or a natural reinforcer and intravenous self-administration of cocaine. Of 180 cells recorded during water and food reinforcement (n = 13 rats), 77 neurons were cl…	N		not human participants
Carlos RC, Hussain HK, Song JH, Francis IR.	2002	Gadolinium-ethoxybenzyl-diethylenetriamine pentaacetic acid as an intrabiliary contrast agent: preliminary assessment	AJR Am J Roentgenol	N				not WTP task
Carlson, J.M., Cha, J., Fekete, T., Greenberg, T., Mujica-Parodi, L.R.	2016	Left medial orbitofrontal cortex volume correlates with skydive-elicited euphoric experience	Brain Structure and Function	N				not WTP task
Carlson, R.W., Crockett, M.J.	2018	The lateral prefrontal cortex and moral goal pursuit	Current Opinion in Psychology	N				not WTP task
Carlsson F., Daruvala D., Jaldell H.	2010	Do you do what you say or do you do what you say others do?	Journal of Choice Modelling	N				not fMRI
Carlsson F., Martinsson P.	2001	Do hypothetical and actual marginal willingness to pay differ in choice experiments? Application to the valuation of the environment	Journal of Environmental Economics and Management	N				not fMRI
Carmichael S.T., Price J.L.	1996	Connectional networks within the orbital and medial prefrontal cortex of macaque monkeys	Journal of Comparative Neurology	N				not human participants
Carmichael S.T., Price J.L.	1995	Limbic connections of the orbital and medial prefrontal cortex in macaque monkeys	Journal of Comparative Neurology	N				not human participants
Carmichael S.T., Price J.L.	1995	Sensory and premotor connections of the orbital and medial prefrontal cortex of macaque monkeys	Journal of Comparative Neurology	N				not human participants
Carmichael S.T., Price J.L.	1994	Architectonic subdivision of the orbital and medial prefrontal cortex in the macaque monkey	Journal of Comparative Neurology	N				not human participants
Carmon, Z., Wertenbroch, K., Zeelenberg, M.	2003	Option Attachment: When Deliberating Makes Choosing Feel like Losing	Journal of Consumer Research	N				not fMRI
Carnell, S., Benson, L., Pantazatos, S.P., Hirsch, J., Geliebter, A.	2014	Amodal brain activation and functional connectivity in response to high-energy-density food cues in obesity	Obesity	N				not fMRI
Carnell, S., Benson, L., Pryor, K., Driggin, E.	2013	Appetitive traits from infancy to adolescence: Using behavioral and neural measures to investigate obesity risk	Physiology and Behavior	N				not WTP task
Carpenter B., Gelman A., Hoffman M.D., Lee D., Goodrich B., Betancourt M., Brubaker M.A., Guo J., Li P., Riddell A.	2017	Stan: A probabilistic programming language	Journal of Statistical Software	N				not fMRI
Carretié L., Ríos M., de la Gándara B.S., Tapia M., Albert J., López-Martín S., Álvarez-Linera J.	2009	The striatum beyond reward: caudate responds intensely to unpleasant pictures	Neuroscience	Y	The involvement of striatum in affective processes has been consistently reported in recent years. However, studies within this field have mainly focused on positive affect, revealing the involvement of striatum in reward situations. The present research aimed to explore the involvement of striatum in negative affect through fMRI. To that aim, participants (n=18) were presented with negative, pos…	N		not WTP task
Carretié, L.	2014	Exogenous (automatic) attention to emotional stimuli: a review	Cognitive, Affective and Behavioral Neuroscience	N				not primary research
Carruthers, P.	2018	Valence and Value	Philosophy and Phenomenological Research	N				not fMRI
Carruthers, P., Veillet, B.	2017	Consciousness operationalized, a debate realigned	Consciousness and Cognition	N				not WTP task
Carson R.T.	2012	Contingent valuation: A practical alternative when prices aren't available	Journal of Economic Perspectives	N				not fMRI
Carson R.T., Flores N.E., Meade N.F.	2001	Contingent valuation: Controversies and evidence	Environmental and Resource Economics	N				not fMRI
Carson R.T., Mitchell R.C., Hanemann M., Kopp R.J., Presser S., Ruud P.A.	2003	Contingent valuation and lost passive use: Damages from the Exxon Valdez oil spill	Environmental and Resource Economics	N				not fMRI
Carson, R.T., Czajkowski, M.	2014	The discrete choice experiment approach to environmental contingent valuation	Handbook of Choice Modelling	N				not fMRI
Carson, R.T., Groves, T.	2011	Incentive and information properties of preference questions: Commentary and extensions	The International Handbook on Non-Market Environmental Valuation	N				not fMRI
Carson, R.T., Groves, T.	2007	Incentive and informational properties of preference questions	Environmental and Resource Economics	N				not fMRI
Carson, R.T., Louviere, J.J.	2011	A Common Nomenclature for Stated Preference Elicitation Approaches	Environmental and Resource Economics	Y	It is often difficult to determine what actually was done in work involving data collected with stated preference surveys because the terms used to describe various procedures have ambiguous and sometimes conflicting meanings. Further, terms used to describe data collection procedures often are confounded with terms used to describe statistical techniques. We call for the use of a common nomencla…	N		not fMRI
Carstensen L.L., Isaacowitz D.M., Charles S.T.	1999	Taking time seriously: A theory of socioemotional selectivity	American Psychologist	N				not fMRI
Carter A., Hendrikse J., Lee N., Yücel M., Verdejo-Garcia A., Andrews Z., Hall W.	2016	The Neurobiology of "food Addiction" and Its Implications for Obesity Treatment and Policy	Annual Review of Nutrition	N				not WTP task
Carter C.S., Braver T.S., Barch D.M., Botvinick M.M., Noll D., Cohen J.D.	1998	Anterior cingulate cortex, error detection, and the online monitoring of performance	Science	N				not WTP task
Carter R.M., MacInnes J.J., Huettel S.A., Adcock R.A.	2009	Activation in the VTA and nucleus accumbens increases in anticipation of both gains and losses	Frontiers in Behavioral Neuroscience	N				not WTP task
Carter, R.M., Bowling, D.L., Reeck, C., Huettel, S.A.	2012	A distinct role of the temporal-parietal junction in predicting socially guided decisions	Science	Y	To make adaptive decisions in a social context, humans must identify relevant agents in the environment, infer their underlying strategies and motivations, and predict their upcoming actions. We used functional magnetic resonance imaging, in conjunction with combinatorial multivariate pattern analysis, to predict human participants’ subsequent decisions in an incentive-compatible poker game. We f…	Y	N	wrong contrast
Carter, R.M., Huettel, S.A.	2013	A nexus model of the temporal-parietal junction	Trends in Cognitive Sciences	N				not WTP task
Carter, R.M., Meyer, J.R., Huettel, S.A.	2010	Functional Neuroimaging of Intertemporal Choice Models: A Review	Journal of Neuroscience, Psychology, and Economics	Y	People often forsake a larger reward later for a smaller reward sooner. The process of devaluing the larger, later prize is called temporal discounting or delay discounting, which lies at the core of intertemporal choice. Here, we describe the methodology and findings of research on the mechanisms of intertemporal choice, with a focus on those that utilize functional MRI (fMRI). We consider the n…	N		not primary research
Carulli, M., Bordegoni, M., Ferrise, F., Gallace, A., Gustafsson, M., Pfuhl, T.	2018	Simulating multisensory wine tasting experience	Proceedings of International Design Conference, DESIGN	N				not WTP task
Carvalho L.S., Meier S., Wang S.W.	2016	Poverty and economic decision-making: Evidence from changes in financial resources at payday	American Economic Review	N				not fMRI
Casado-Aranda, L.-A., Dimoka, A., Sánchez-Fernández, J.	2019	Consumer Processing of Online Trust Signals: A Neuroimaging Study	Journal of Interactive Marketing	Y	The growth of online transactions coupled with the worldwide expansion of Internet-based information exchange has triggered fear, distrust and risk among online consumers. Despite the well-proven benefits to retailers when they include assurance services (online trust signals) such as seals of approval, rating systems or assurance statements in their websites, there is no consensus as the most tr…	Y	N	wrong contrast		N			online purchasing of books - asked WTP post-scan, not bdm
Casado-Aranda, L.-A., Liébana-Cabanillas, F., Sánchez-Fernández, J.	2018	A Neuropsychological Study on How Consumers Process Risky and Secure E-payments	Journal of Interactive Marketing	Y	Dependable online payment systems (e-payments) are fundamental in promoting future online purchases. Yet little research has focused on either the differences between secure and risky e-payments or consumer reactions to the different systems. This study reverts to neuroscience (fMRI) to 1) identify the neural effects pertaining to risky and secure e-payments and 2) reveal the underlying brain mec…	Y	N	wrong contrast		N			WTP when paying through debit cards vs Paypal - payment amounts were controlled
Casado-Aranda, L.-A., Martínez-Fiestas, M., Sánchez-Fernández, J.	2018	Neural effects of environmental advertising: An fMRI analysis of voice age and temporal framing	Journal of Environmental Management	N				not WTP task
Casado-Aranda, L.-A., Sánchez-Fernández, J., Ibáñez-Zapata, J.-Á., Liébana-Cabanillas, F.J.	2020	How consumer ethnocentrism modulates neural processing of domestic and foreign products: A neuroimaging study	Journal of Retailing and Consumer Services	Y	Consumer services literature offers substantial evidence that ethnocentric consumers tend to prefer domestic over foreign products. Yet no research to date has delved into the question how consumer ethnocentrism (CE) modulates the neural processing of products. This is the first study resorting to neuroimaging to explore to what extent CE levels affect the processing of domestic (Spain) and forei…	Y	N	wrong contrast
Casado-Aranda, L.-A., Sánchez-Fernández, J., Montoro-Ríos, F.J.	2018	How Consumers Process Online Privacy, Financial, and Performance Risks: An fMRI Study	Cyberpsychology, Behavior, and Social Networking	N				not WTP task
Casado-Aranda, L.-A., Sánchez-Fernández, J., Montoro-Ríos, F.J.	2017	Neural correlates of voice gender and message framing in advertising: A functional MRI study	Journal of Neuroscience, Psychology, and Economics	N				not WTP task
Casado-Aranda, L.-A., Van der Laan, L.N., Sánchez-Fernández, J.	2018	Neural correlates of gender congruence in audiovisual commercials for gender-targeted products: An fMRI study	Human Brain Mapping	Y	This article explores neural and self‐report responses to gender congruence in product‐voice combinations in commercials. An fMRI study was carried out in which participants (n = 30) were presented with gender‐targeted pictures of characteristic male or female products accompanied by either gender congruent or incongruent voices. The findings show that attitudes are more positive toward commercia…	Y	N	wrong contrast
Casado-Aranda, L.-A., Venkatraman, V., Sánchez-Fernández, J., Luque-Martínez, T.	2020	Does Partisan Bias Modulate Neural Processing of Political Information? An Analysis of the Neural Correlates of Corruption and Positive Messages	Political Psychology	N				not WTP task
Casal, S., Mittone, L.	2016	Social esteem versus social stigma: The role of anonymity in an income reporting game	Journal of Economic Behavior and Organization	N				not fMRI
Casarotto, S., Riciardi, E., Romani, S., Dalli, D., Pietrini, P.	2012	Covert brand recognition engages emotion-specific brain networks	Archives Italiennes de Biologie	N				not WTP task
Cascino, G., Canna, A., Monteleone, A.M., Russo, A.G., Prinster, A., Aiello, M., Esposito, F., Salle, F.D., Monteleone, P.	2020	Cortical thickness, local gyrification index and fractal dimensionality in people with acute and recovered Anorexia Nervosa and in people with Bulimia Nervosa	Psychiatry Research - Neuroimaging	N				not WTP task
Cascio, C.J., Foss-Feig, J.H., Heacock, J.L., Newsom, C.R., Cowan, R.L., Benningfield, M.M., Rogers, B.P., Cao, A.	2012	Response of neural reward regions to food cues in autism spectrum disorders	Journal of Neurodevelopmental Disorders	Y	Background One hypothesis for the social deficits that characterize autism spectrum disorders (ASD) is diminished neural reward response to social interaction and attachment. Prior research using established monetary reward paradigms as a test of non-social reward to compare with social reward may involve confounds in the ability of individuals with ASD to utilize symbolic representation of money…	N		not adult participants
Cascio, C.N., O'Donnell, M.B., Bayer, J., Tinney, F.J., Falk, E.B.	2015	Neural correlates of susceptibility to group opinions in online word-of-mouth recommendations	Journal of Marketing Research	Y	The present study examines the relationship between social influence and recommendation decisions among adolescents in the new media environment. Participants completed the App Recommendation Task—a task that captures neural processes associated with making recommendations to others, with and without information about peer recommendations of the type commonly available online. The results demonst…	Y	N	wrong contrast
Cascio, C.N., O'Donnell, M.B., Tinney, F.J., Lieberman, M.D., Taylor, S.E., Strecher, V.J., Falk, E.B.	2016	Self-affirmation activates brain systems associated with self-related processing and reward and is reinforced by future orientation	Social Cognitive and Affective Neuroscience	Y	Self-affirmation theory posits that people are motivated to maintain a positive self-view and that threats to perceived self-competence are met with resistance. When threatened, self-affirmations can restore self-competence by allowing individuals to reflect on sources of self-worth, such as core values. Many questions exist, however, about the underlying mechanisms associated with self-affirmati…	N		not WTP task
Cascio, C.N., Scholz, C., Falk, E.B.	2015	Social influence and the brain: Persuasion, susceptibility to influence and retransmission	Current Opinion in Behavioral Sciences	N				not WTP task
Casey B.J., Getz S., Galvan A.	2008	The adolescent brain	Developmental Review	N				not adult participants
Casey, J.T.	1991	Reversal of the preference reversal phenomenon	Organizational Behavior and Human Decision Processes	N				not fMRI
Cason, T.N., Plott, C.R.	2014	Misconceptions and game form recognition: Challenges to theories of revealed preference and framing	Journal of Political Economy	N				not fMRI
Casperson, S.L., Lanza, L., Albajri, E., Nasser, J.A.	2019	Increasing chocolate’s sugar content enhances its psychoactive effects and intake	Nutrients	N				not WTP task
Cassé-Perrot, C., Lanteaume, L., Deguil, J., Bordet, R., Auffret, A., Otten, L., Blin, O., Bartrés-Faz, D., Micallef, J.	2016	Neurobehavioral and cognitive changes induced by sleep deprivation in healthy volunteers	CNS and Neurological Disorders - Drug Targets	N				not primary research
Cassotti, M., Habib, M., Poirel, N., Aïte, A., Houdé, O., Moutier, S.	2012	Positive emotional context eliminates the framing effect in decision-making	Emotion	N				not fMRI
Castegnetti G, Zurita M, De Martino B.	2021	How usefulness shapes neural representations during goal-directed behavior	Sci Adv	Y	Value is often associated with reward, emphasizing its hedonic aspects. However, when circumstances change, value must also change (a compass outvalues gold, if you are lost). How are value representations in the brain reshaped under different behavioral goals? To answer this question, we devised a new task that decouples usefulness from its hedonic attributes, allowing us to study flexible goal-…	N		not WTP task
Castegnetti, G., Tzovara, A., Khemka, S., Melinščak, F., Barnes, G.R., Dolan, R.J., Bach, D.R.	2020	Representation of probabilistic outcomes during risky decision-making	Nature Communications	Y	Goal-directed behaviour requires prospectively retrieving and evaluating multiple possible action outcomes. While a plethora of studies suggested sequential retrieval for deterministic choice outcomes, it remains unclear whether this is also the case when integrating multiple probabilistic outcomes of the same action. We address this question by capitalising on magnetoencephalography (MEG) in hum…	N		not fMRI
Castel A.D., Balota D.A., McCabe D.P.	2009	Memory Efficiency and the Strategic Control of Attention at Encoding: Impairments of Value-Directed Remembering in Alzheimer's Disease	Neuropsychology	Y	Selecting what is important to remember, attending to this information, and then later recalling it can be thought of in terms of the strategic control of attention and the efficient use of memory. To examine whether aging and Alzheimer’s disease (AD) influenced this ability, the present study used a selectivity task, where studied items were worth various point values and participants were asked…	N		not fMRI
Castelhano J., Duarte I.C., Wibral M., Rodriguez E., Castelo-Branco M.	2014	The dual facet of gamma oscillations: Separate visual and decision making circuits as revealed by simultaneous EEG/fMRI	Human Brain Mapping	Y	It remains an outstanding question whether gamma‐band oscillations reflect unitary cognitive processes within the same task. EEG/MEG studies do lack the resolution or coverage to address the highly debated question whether single gamma activity patterns are linked with multiple cognitive modules or alternatively each pattern associates with a specific cognitive module, within the same coherent pe…	N		not WTP task
Castrellon, J.J., Young, J.S., Dang, L.C., Cowan, R.L., Zald, D.H., Samanez-Larkin, G.R.	2019	Mesolimbic dopamine D2 receptors and neural representations of subjective value	Scientific Reports	Y	The process by which the value of delayed rewards is discounted varies from person to person. It has been suggested that these individual differences in subjective valuation of delayed rewards are supported by mesolimbic dopamine D2-like receptors (D2Rs) in the ventral striatum. However, no study to date has documented an association between direct measures of dopamine receptors and neural repres…	N		not WTP task
Castro, J.L., Navarro, M., Sánchez, J.M., Zurita, J.M.	2009	Loss and gain functions for CBR retrieval	Information Sciences	N				not fMRI
Cauda, F., Cavanna, A.E., D'agata, F., Sacco, K., Duca, S., Geminiani, G.C.	2011	Functional connectivity and coactivation of the nucleus accumbens: A combined functional connectivity and structure-based meta-analysis	Journal of Cognitive Neuroscience	N				not primary research
Cavada C., Compañy T., Tejedor J., Cruz-Rizzolo R.J., Reinoso-Suárez F.	2000	The anatomical connections of the macaque monkey orbitofrontal cortex. A review	Cerebral Cortex	N				not primary research
Cavanagh J.F., Frank M.J.	2014	Frontal theta as a mechanism for cognitive control	Trends in Cognitive Sciences	N				not WTP task
Cavanagh J.F., Wiecki T.V., Cohen M.X., Figueroa C.M., Samanta J., Sherman S.J., Frank M.J.	2011	Subthalamic nucleus stimulation reverses mediofrontal influence over decision threshold	Nature Neuroscience	Y	It takes effort and time to tame one's impulses. Although medial prefrontal cortex (mPFC) is broadly implicated in effortful control over behavior, the subthalamic nucleus (STN) is specifically thought to contribute by acting as a brake on cortico-striatal function during decision conflict, buying time until the right decision can be made. Using the drift diffusion model of decision making, we fo…	N		not fMRI
Cavanna A.E., Trimble M.R.	2006	The precuneus: A review of its functional anatomy and behavioural correlates	Brain	N				not primary research
Cavatorta, E., Schröder, D.	2019	Measuring ambiguity preferences: A new ambiguity preference survey module	Journal of Risk and Uncertainty	N				not fMRI
Cavicchioli, M., Vassena, G., Movalli, M., Maffei, C.	2018	Addictive behaviors in alcohol use disorder: dysregulation of reward processing systems and maladaptive coping strategies	Journal of Addictive Diseases	Y	DSM-5 has included within the substance-related and addictive disorders diagnostic category behavioral addictions, such as gambling disorder. Some scholars also considered ICD-11 compulsive sex as a behavioral addiction. Furthermore, an addiction model of dysfunctional eating behaviors has been proposed. Consistently, the existence of common addiction mechanisms related to substance and non-subst…	N		not WTP task
Cebolla A.M., De Saedeleer C., Bengoetxea A., Leurs F., Balestra C., D'Alcantara P., Palmero-Soler E., Dan B., Cheron G.	2009	Movement gating of beta/gamma oscillations involved in the N30 somatosensory evoked potential	Human Brain Mapping	N				not fMRI
Ceccato, S., Kettner, S.E., Kudielka, B.M., Schwieren, C., Voss, A.	2018	Social preferences under chronic stress	PLoS ONE	N				not fMRI
Cedernaes J., Schiöth H.B., Benedict C.	2015	Determinants of shortened, disrupted, and mistimed sleep and associated metabolic health consequences in healthy humans	Diabetes	N				not WTP task
Cela-Conde, C.J., Lombardo, R.G., Avise, J.C., Ayala, F.J.	2014	In the light of evolution: Volume VII: The human mental machinery.	In the Light of Evolution	Y	The Arthur M. Sackler Colloquia of the National Academy of Sciences address scientific topics of broad and current interest, cutting across the boundaries of traditional disciplines. Each year, four or five such colloquia are scheduled, typically two days in length and international in scope. Colloquia are organized by a member of the Academy, often with the assistance of an organizing committee,…	N		not primary research
Center for Behavioral Health Statistics and Quality	2016	Key substance use and mental health indicators in the United States: Results from the 2015 National Survey on Drug Use and Health (HHS Publication No. SMA 16-4984, NSDUH Series H-51)	Key Substance Use and Mental Health Indicators in the United States: Results from the 2015 National Survey on Drug Use and Health	N				not WTP task
Cerroni, S., Watson, V., Kalentakis, D., Macdiarmid, J.I.	2019	Value-elicitation and value-formation properties of discrete choice experiment and experimental auctions	European Review of Agricultural Economics	N				not primary research
Cerroni, S., Watson, V., Macdiarmid, J.I.	2019	Consumers’ rationality and home-grown values for healthy and environmentally sustainable food	Bio-based and Applied Economics	N				not fMRI
Cervantes, J.-A., Rosales, J.-H., López, S., Ramos, F., Ramos, M.	2017	Integrating a cognitive computational model of planning and decision-making considering affective information	Cognitive Systems Research	N				not fMRI
Cervera, R.L., Wang, M.Z., Hayden, B.Y.	2020	Systems neuroscience of curiosity	Current Opinion in Behavioral Sciences	N				not WTP task
Cesario J., Grant H., Higgins E.T.	2004	Regulatory Fit and Persuasion: Transfer from "Feeling Right"	Journal of Personality and Social Psychology	N				not fMRI
Cettolin, E., Riedl, A.	2019	Revealed preferences under uncertainty: Incomplete preferences and preferences for randomization	Journal of Economic Theory	N				not fMRI
Chai, X.	2005	Cognitive preference reversal or market price reversal?	Kyklos	N				not fMRI
Chakroun, K., Mathar, D., Wiehler, A., Ganzer, F., Peters, J.	2020	Dopaminergic modulation of the exploration/exploitation trade-off in human decision-making	eLife	Y	Involvement of dopamine in regulating exploration during decision-making has long been hypothesized, but direct causal evidence in humans is still lacking. Here, we use a combination of computational modeling, pharmacological intervention and functional magnetic resonance imaging to address this issue. Thirty-one healthy male participants performed a restless four-armed bandit task in a within-su…	N		not WTP task
Chan, H.-Y., Smidts, A., Schoots, V.C., Dietvorst, R.C., Boksem, M.A.S.	2019	Neural similarity at temporal lobe and cerebellum predicts out-of-sample preference and recall for video stimuli	NeuroImage	Y	The extent to which brains respond similarly to a specific stimulus, across a small group of individuals, has been previously found to predict out-of-sample aggregate preference for that stimulus. However, the location in the brain where neural similarity predicts out-of-sample preference remains unclear. In this article, we attempt to identify the neural substrates in three functional magnetic r…	Y	N	wrong contrast
Chan, H.-Y., Smidts, A., Schoots, V.C., Sanfey, A.G., Boksem, M.A.S.	2020	Decoding dynamic affective responses to naturalistic videos with shared neural patterns	NeuroImage	N				not WTP task
Chand G.B., Lamichhane B., Dhamala M.	2016	Face or House Image Perception: Beta and Gamma Bands of Oscillations in Brain Networks Carry Out Decision-Making	Brain Connectivity	N				not WTP task
Chandrasekaran C., Canon V., Dahmen J.C., Kourtzi Z., Welchman A.E.	2007	Neural correlates of disparity-defined shape discrimination in the human brain	Journal of Neurophysiology	N				not WTP task
Chandrasekhar P.V.S., Capra C.M., Moore S., Noussair C., Berns G.S.	2008	Neurobiological regret and rejoice functions for aversive outcomes	NeuroImage	N				not WTP task
Chang C., Glover G.H.	2009	Effects of model-based physiological noise correction on default mode network anti-correlations and correlations	NeuroImage	N				not WTP task
Chang H.T., Penny G.R., Kitai S.T.	1987	Enkephalinergic-cholinergic interaction in the rat globus pallidus: a pre-embedding double-labeling immunocytochemistry study	Brain Research	N				not fMRI
Chang L.J., Yarkoni T., Khaw M.W., Sanfey A.G.	2013	Decoding the role of the insula in human cognition: Functional parcellation and large-scale reverse inference	Cerebral Cortex	N				not WTP task
Chang S.W.C., Gariépy J.-F., Platt M.L.	2013	Neuronal reference frames for social decisions in primate frontal cortex	Nature Neuroscience	N				not human participants
Chang TS, Chu ST, Hou YY, Chang KP, Chi CC, Lee CC.	2010	Validation of bidimensional measurement in nasopharyngeal carcinoma	Radiat Oncol	N				not WTP task
Chang, M.-W., Robbins, L.B., Ling, J., Brown, R., Wegener, D.T.	2019	Mediators affecting the association between a lifestyle behavior intervention and stress in low-income overweight or obese mothers of young children	Journal of Health Psychology	N				not fMRI
Channa H, Chen AZ, Pina P, Ricker-Gilbert J, Stein D.	2019	What drives smallholder farmers' willingness to pay for a new farm technology? Evidence from an experimental auction in Kenya	Food Policy	N				not fMRI
Channa, H., Chen, A.Z., Pina, P., Ricker-Gilbert, J., Stein, D.	2019	What drives smallholder farmers’ willingness to pay for a new farm technology? Evidence from an experimental auction in Kenya	Food Policy	N				not fMRI
Chao-Gan Y., Yu-Feng Z.	2010	DPARSF: A MATLAB toolbox for "pipeline" data analysis of resting-state fMRI	Frontiers in Systems Neuroscience	N				not WTP task
Chapman, G.B., Johnson, E.J.	1995	Preference reversals in monetary and life expectancy evaluations	Organizational Behavior and Human Decision Processes	N				not fMRI
Chaput J.-P., St-Onge M.-P.	2014	Increased food intake by insufficient sleep in humans: Are we jumping the gun on the hormonal explanation?	Frontiers in Endocrinology	N				not WTP task
Charbonnier, Lisette; van der Laan, Laura N.; Viergever, Max A.; Smeets, Paul A. M.	2015	Functional MRI of challenging food choices: Forced choice between equally liked high-and low-calorie foods in the absence of hunger.	PLoS ONE	Y	We are continuously exposed to food and during the day we make many food choices. These choices play an important role in the regulation of food intake and thereby in weight management. Therefore, it is important to obtain more insight into the mechanisms that underlie these choices. While several food choice functional MRI (fMRI) studies have been conducted, the effect of energy content on neura…	Y	N	wrong contrast
Charles-Cadogan, G.	2018	Probability interference in expected utility theory	Journal of Mathematical Economics	N				not fMRI
Charpentier C.J., Iigaya K., O'Doherty J.P.	2020	A Neuro-computational Account of Arbitration between Choice Imitation and Goal Emulation during Human Observational Learning	Neuron	Y	When individuals learn from observing the behavior of others, they deploy at least two distinct strategies. Choice imitation involves repeating other agents’ previous actions, whereas emulation proceeds from inferring their goals and intentions. Despite the prevalence of observational learning in humans and other social animals, a fundamental question remains unaddressed: how does the brain decid…	N		not WTP task
Charpentier C.J., Moutsiana C., Garrett N., Sharot T.	2014	The brain's temporal dynamics from a collective decision to individual action	Journal of Neuroscience	Y	Social animals constantly make decisions together. What determines if individuals will subsequently adjust their behavior to align with collective choices? Here, using functional magnetic resonance imaging in humans, we characterize a novel temporal model of brain response from the time a collective decision is made to the time an individual action is required. We reveal that whether a behavioral…	Y	N	wrong contrast
Charpentier, C.J., O’Doherty, J.P.	2018	The application of computational models to social neuroscience: promises and pitfalls	Social Neuroscience	N				not WTP task
Charpentier, Caroline J.; Bromberg-Martin, Ethan S.; Sharot, Tali	2018	Valuation of knowledge and ignorance in mesolimbic reward circuitry.	PNAS Proceedings of the National Academy of Sciences of the United States of America	Y	The pursuit of knowledge is a basic feature of human nature. However, in domains ranging from health to finance people sometimes choose to remain ignorant. Here, we show that valence is central to the process by which the human brain evaluates the opportunity to gain information, explaining why knowledge may not always be preferred. We reveal that the mesolimbic reward circuitry selectively treat…	Y	N	wrong contrast
Charron, S., Collette, S.	2012	Ready to face the future: Brain mechanisms for cognitive flexibility and exploration	Recherches Economiques de Louvain	N				not fMRI
Chase H.W., MacKillop J., Hogarth L.	2013	Isolating behavioural economic indices of demand in relation to nicotine dependence	Psychopharmacology	N				not fMRI
Chase, H.W., Graur, S., Versace, A., Greenberg, T., Bonar, L., Hudak, R., Quirk, G.J., Greenberg, B.D., Rasmussen, S.A., Haber, S.N., Phillips, M.L.	2020	Neural mechanisms of persistent avoidance in OCD: A novel avoidance devaluation study	NeuroImage: Clinical	Y	Obsessive-Compulsive Disorder (OCD) is characterized by repetitive avoidance behavior which is distressing and associated with marked impairment of everyday life. Recently, paradigms have been designed to explore the hypothesis that avoidance behavior in OCD is consistent with a formal conception of habit. Such studies have involved a devaluation paradigm, in which the value of a previously rewar…	N		not WTP task
Chase, H.W., Kumar, P., Eickhoff, S.B., Dombrovski, A.Y.	2015	Reinforcement learning models and their neural correlates: An activation likelihood estimation meta-analysis	Cognitive, Affective and Behavioral Neuroscience	N				not primary research
Chassang, S., Padró I Miquel, G., Snowberg, E.	2012	Selective trials: A principal-agent approach to randomized controlled experiments	American Economic Review	N				not fMRI
Chater, N., Vlaev, I.	2011	The instability of value	Decision Making, Affect, and Learning: Attention and Performance XXIII	N				not fMRI
Chatrath, A., Christie-David, R.A., Miao, H., Ramchander, S.	2019	Losers and prospectors in the short-term options market	Journal of Futures Markets	N				not fMRI
Chattaraman, V., Deshpande, G., Kim, H., Sreenivasan, K.R.	2016	Form ‘defines’ function: Neural connectivity between aesthetic perception and product purchase decisions in an fMRI study	Journal of Consumer Behaviour	Y	In the aesthetics literature, object beauty has been emphasized for its non‐instrumental benefits, in other words, beauty that is ‘rewarding’ in itself, without functional considerations. In the context of consumer products, this study examines the influence of aesthetic perceptions on purchase decisions based on integrating both reward (hedonic) and functional value attribution mechanisms. Brain…	Y	N	wrong contrast		N			to buy or not to buy, household products, but does not state at what price
Chatterjee, P., Irmak, C., Rose, R.L.	2013	The endowment effect as self-enhancement in response to threat	Journal of Consumer Research	N				not fMRI
Chattopadhyay, R.	2020	Journey of neuroscience: marketing management to organizational behavior	Management Research Review	N				not primary research
Chau, D.T., Fogelman, P., Nordanskog, P., Drevets, W.C., Hamilton, J.P.	2017	Distinct Neural-Functional Effects of Treatments With Selective Serotonin Reuptake Inhibitors, Electroconvulsive Therapy, and Transcranial Magnetic Stimulation and Their Relations to Regional Brain Function in Major Depression: A Meta-analysis	Biological Psychiatry: Cognitive Neuroscience and Neuroimaging	N				not primary research
Chaua, B.K.H., Jarvisc, H., Lawa, C.-K., Chongc, T.-J.	2018	Dopamine and reward: A view from the prefrontal cortex	Behavioural Pharmacology	Y	The prefrontal cortex (PFC) is a heterogeneous area that is critical to reward-based decision-making. In particular, the dorsal anterior cingulate cortex, ventromedial PFC and orbitofrontal cortex are frequently implicated in different aspects of choice behaviour. These regions receive projections from midbrain dopamine (DA) neurons and, in turn, project to other key dopaminergic regions such as …	N		not primary research
Chauveau, F., Laudereau, K., Libourel, P.A., Gervasoni, D., Thomasson, J., Poly, B., Pierard, C., Beracochea, D.	2014	Ciproxifan improves working memory through increased prefrontal cortex neural activity in sleep-restricted mice	Neuropharmacology	N				not human participants
Chavez, D.E., Palma, M.A.	2019	Pushing subjects beyond rationality with more alternatives in experimental auctions	Agricultural Economics (United Kingdom)	N				not fMRI
Chawla, M., Miyapuram, K.P.	2015	Comparison of meta-analysis approaches for neuroimaging studies of reward processing: A case study	Proceedings of the International Joint Conference on Neural Networks	N				not primary research
Chee M.W.L., Chuah Y.M.L.	2007	Functional neuroimaging and behavioral correlates of capacity decline in visual short-term memory after sleep deprivation	Proceedings of the National Academy of Sciences of the United States of America	N				not WTP task
Chee M.W.L., Tan J.C., Parimal S., Zagorodnov V.	2010	Sleep deprivation and its effects on object-selective attention	NeuroImage	N				not WTP task
Chee, M.W.L., Van Dongen, H.P.A.	2010	Functional imaging of inter-individual differences in response to sleep deprivation	Neuroimaging of Sleep and Sleep Disorders	N				not WTP task
Chege, C.G.K., Sibiko, K.W., Wanyama, R., Jager, M., Birachi, E.	2019	Are consumers at the base of the pyramid willing to pay for nutritious foods?	Food Policy	N				not fMRI
Chein J.M., Fissell K., Jacobs S., Fiez J.A.	2002	Functional heterogeneity within Broca's area during verbal working memory	Physiology and Behavior	N				not WTP task
Chekuri, N.R.	2020	A Classification Scheme for Basic Physics Concepts: Learning and Thinking from Neurodevelopmental Science Perspective	Journal of Physics: Conference Series	N				not fMRI
Chelley-Steeley, P.L., Kluger, B.D., Steeley, J.M.	2015	Earnings and hindsight bias: An experimental study	Economics Letters	N				not fMRI
Chen C, Lin X, Xu Y, Bai P, Xiao Y, Pan Y, Li C, Lin Z, Zhang M, Chen Y.	2017	Unidimensional measurement may be superior to assess primary tumor response after neoadjuvant chemotherapy for nasopharyngeal carcinoma	Oncotarget	N				not WTP task
Chen J, Feng X, Peng F, Tong X, Niu H, Liu A.	2022	Cost-Effective Analysis of Different Diagnostic Strategies in Screening for Aneurysms After Spontaneous Subarachnoid Hemorrhage	Acad Radiol	N				not WTP task
Chen J, Han M, Feng X, Peng F, Tong X, Niu H, Zhang D, Liu A.	2021	Cost effectiveness of screening for intracranial aneurysms among patients with bicuspid aortic valve: a Markov modelling study	BMJ Open	N				not WTP task
Chen M., Bargh J.A.	1999	Consequences of automatic evaluation: Immediate behavioral predispositions to approach or avoid the stimulus	Personality and Social Psychology Bulletin	Y	Research on automatic attitude activation has documented a pervasive tendency to nonconsciously classify most if not all incoming stimuli as either good or bad. Two experiments tested a functional explanation for this effect. The authors hypothesized that automatic evaluation results directly in behavioral predispositions toward the stimulus, such that positive evaluations produce immediate appro…	N		not fMRI
Chen M.K., Lakshminarayanan V., Santos L.R.	2006	How basic are behavioral biases? Evidence from capuchin monkey trading behavior	Journal of Political Economy	N				not human participants
Chen MM, Hirsch JA, Lee RK, Hughes DR, Nicola GN, Rosenkrantz AB.	2020	Determining the Patient Complexity of Head CT Examinations: Implications for Proper Valuation of a Critical Imaging Service	Curr Probl Diagn Radiol	N				not WTP task
Chen R., Zheng Y., Xu W., Liu M., Wang J.	2018	Secondhand seller reputation in online markets: A text analytics framework	Decision Support Systems	N				not fMRI
Chen S., Dong D., Jackson T., Zhuang Q., Chen H.	2017	Trait-based food-cravings are encoded by regional homogeneity in the parahippocampal gyrus	Appetite	N				not WTP task
Chen Y.C.I., Galpern W.R., Brownell A.-L., Matthews R.T., Bogdanov M., Isacson O., Keltner J.R., Beal M.F., Rosen B.R., Jenkins B.G.	1997	Detection of dopaminergic neurotransmitter activity using pharmacologic MRI: Correlation with PET, microdialysis, and behavioral data	Magnetic Resonance in Medicine	N				not WTP task
Chen, C., Zhang, Z., Chen, L., Lv, Y.	2015	Explicit simulation of the tacit knowledge based on the pattern identification model	Metallurgical and Mining Industry	N				not WTP task
Chen, C.-A.	2018	“A Little Is Better Than Zero” or “Pay Enough or Don’t Pay at All”? Evidence on the Size of Pay-for-Performance Across the Sectors	Public Personnel Management	N				not fMRI
Chen, C.-A., Hsieh, C.-W.	2015	Does Pursuing External Incentives Compromise Public Service Motivation? Comparing the effects of job security and high pay	Public Management Review	N				not primary research
Chen, E.Y., Eickhoff, S.B., Giovannetti, T., Smith, D.V.	2020	Obesity is associated with reduced orbitofrontal cortex volume: A coordinate-based meta-analysis	NeuroImage: Clinical	N				not primary research
Chen, J., Liang, J., Lin, X., Zhang, Y., Zhang, Y., Lu, L., Shi, J.	2017	Sleep deprivation promotes habitual control over goal-directed control: Behavioral and neuroimaging evidence	Journal of Neuroscience	N				not WTP task
Chen, K.-H., Rusch, M.L., Dawson, J.D., Rizzo, M., Anderson, S.W.	2014	Susceptibility to social pressure following ventromedial prefrontal cortex damage	Social Cognitive and Affective Neuroscience	N				not WTP task
Chen, L.L., Mark Chen, Y., Zhou, W., Mustain, W.D.	2014	Monetary reward speeds up voluntary saccades	Frontiers in Integrative Neuroscience	Y	Past studies have shown that reward contingency is critical for sensorimotor learning, and reward expectation speeds up saccades in animals. Whether monetary reward speeds up saccades in human remains unknown. Here we addressed this issue by employing a conditional saccade task, in which human subjects performed a series of non-reflexive, visually-guided horizontal saccades. The subjects were (or…	N		not fMRI
Chen, M., Yin, S., Xu, Y., Wang, Z.	2015	Consumers’ willingness to pay for tomatoes carrying different organic labels: Evidence from auction experiments	British Food Journal	N				not fMRI
Chen, M.-Y., Jimura, K., White, C.N., Todd Maddox, W., Poldrack, R.A.	2015	Multiple brain networks contribute to the acquisition of bias in perceptual decision-making	Frontiers in Neuroscience	Y	Bias occurs in perceptual decisions when the reward associated with a particular response dominates the sensory evidence in support of a choice. However, it remains unclear how this bias is acquired and once acquired, how it influences perceptual decision processes in the brain. We addressed these questions using model-based neuroimaging in a motion discrimination paradigm where contextual cues s…	N		not WTP task
Chen, R., Li, D.P., Turel, O., Sørensen, T.A., Bechara, A., Li, Y., He, Q.	2018	Decision making deficits in relation to food cues influence obesity: A triadic neural model of problematic eating	Frontiers in Psychiatry	N				not WTP task
Chen, T., Becker, B., Camilleri, J., Wang, L., Yu, S., Eickhoff, S.B., Feng, C.	2018	A domain-general brain network underlying emotional and cognitive interference processing: evidence from coordinate-based and functional connectivity meta-analyses	Brain Structure and Function	N				not primary research
Chen, X., Zhang, X.	2020	Neuroeconomic experiments on the relationship between brand trust, financing intention and risk preference in cross-border e-commerce	Revista Argentina de Clinica Psicologica	Y	Brand trust, risk preference and financing intention are three important influencing factors of the operation of cross-border e-commerce enterprises. To disclose the relationship between these factors, this paper carries out both trust game experiment and financing risk experiment on the neural activities in the dorsolateral prefrontal cortex (DLPFC) of the brain, using the transcranial direct cu…	N		not fMRI
Chen, Y., Härdle, W.K., He, Q., Majer, P.	2018	Risk related brain regions detection and individual risk classification with 3D image FPCA	Statistics and Risk Modeling	N				not WTP task
Chen, Y., Katuščák, P., Ozdenoren, E.	2013	Why can't a woman bid more like a man?	Games and Economic Behavior	N				not fMRI
Chen, Y., YeckehZaare, I., Zhang, A.F.	2018	Real or bogus: Predicting susceptibility to phishing with economic experiments	PLoS ONE	N				not fMRI
Chen, Y.-P., Nelson, L.D., Hsu, M.	2015	From "Where" to "What": Distributed representations of brand associations in the human brain	Journal of Marketing Research	Y	Considerable attention has been given to the notion of a set of humanlike characteristics associated with brands, referred to as “brand personality.” The authors combine newly available machine learning techniques with functional neuroimaging data to characterize the set of processes that give rise to these associations. The authors show that brand personality traits can be captured by the weight…	Y	N	wrong contrast
Chen, Z., Guo, Y., Feng, T.	2017	Delay discounting is predicted by scale-free dynamics of default mode network and salience network	Neuroscience	N				not WTP task
Chen, Z., Guo, Y., Suo, T., Feng, T.	2018	Coupling and segregation of large-scale brain networks predict individual differences in delay discounting	Biological Psychology	N				not WTP task
Chen, Z., Guo, Y., Zhang, S., Feng, T.	2019	Pattern classification differentiates decision of intertemporal choices using multi-voxel pattern analysis	Cortex	Y	In daily life, individuals frequently make trade-offs between the small-but-immediate benefits and large-but-delayed profits. This type of decision is known as intertemporal choice. Previous studies have uncovered the neurobiological mechanism of the intertemporal choice, but it still remains unclear how the patterns of brain activity predict the decisions of intertemporal choices. To fill this g…	N		not WTP task
Chen, Z., Holland, R.W., Quandt, J., Dijksterhuis, A., Veling, H.	2019	When mere action versus inaction leads to robust preference change	Journal of Personality and Social Psychology	N				not fMRI
Chen, Z., Hu, X., Chen, Q., Feng, T.	2019	Altered structural and functional brain network overall organization predict human intertemporal decision-making	Human Brain Mapping	Y	Intertemporal decision‐making is naturally ubiquitous to us: individuals always make a decision with different consequences occurring at different moments. These choices are invariably involved in life‐changing outcomes regarding marriage, education, fertility, long‐term well‐being, and even public policy. Previous studies have clearly uncovered the neurobiological mechanism of the intertemporal …	N		not fMRI
Cheng G, Hopman WM, Islam O, Shortt S.	2012	Public or private magnetic resonance imaging: what do the patients think?	Can Assoc Radiol J	N				not WTP task
Cheng LJ, Soon SS, Tan TW, Tan CH, Lim TSK, Tay KJ, Loke WT, Ang B, Chiong E, Ng K.	2021	Cost-effectiveness of MRI targeted biopsy strategies for diagnosing prostate cancer in Singapore	BMC Health Serv Res	N				not WTP task
Cheng, X., Zheng, L., Li, L., Guo, X., Wang, Q., Lord, A., Hu, Z., Yang, G.	2015	Power to punish norm violations affects the neural processes of fairness-related decision making	Frontiers in Behavioral Neuroscience	N				not WTP task
Cherkasova, M.V., Clark, L., Barton, J.J.S., Schulzer, M., Shafiee, M., Kingstone, A., Stoessl, A.J., Winstanley, C.A.	2018	Win-concurrent sensory cues can promote riskier choice	Journal of Neuroscience	Y	Reward-related stimuli can potently influence behavior; for example, exposure to drug-paired cues can trigger drug use and relapse in people with addictions. Psychological mechanisms that generate such outcomes likely include cue-induced cravings and attentional biases. Recent animal data suggest another candidate mechanism: reward-paired cues can enhance risky decision making, yet whether this t…	N		not WTP task
Chernev A., Hamilton R.	2009	Assortment size and option attractiveness in consumer choice among retailers	Journal of Marketing Research	N				not fMRI
Chernyak, Sergey V.	2017	Neural signatures of trust in reciprocity.	Dissertation Abstracts International: Section B: The Sciences and Engineering	Y	Trust facilitates conditions for safe sharing of valued resources – a social setting vital to success in a wide range of socio-technological networks. With an increasing reliance of economic initiatives on trust-assured interactions, the need to inquire into the mental processes of trust has emerged. This led to a proliferation of functional magnetic resonance imaging (fMRI) studies focusing on d…	N		not primary research
Cherrier, B., Fleury, J.-B.	2017	Economists’ interest in collective decision after World War II: a history	Public Choice	N				not fMRI
Cherry T.L., Frykblom P., Shogren J.F.	2002	Hardnose the dictator	American Economic Review	N				not fMRI
Cherry, J.B.C., Bruce, J.M., Lusk, J.L., Crespi, J.M., Lim, S.-L., Bruce, A.S.	2015	Neurofunctional correlates of ethical, food-related decision-making	PLoS ONE	Y	For consumers today, the perceived ethicality of a food’s production method can be as important a purchasing consideration as its price. Still, few studies have examined how, neurofunctionally, consumers are making ethical, food-related decisions. We examined how consumers’ ethical concern about a food’s production method may relate to how, neurofunctionally, they make decisions whether to purcha…	Y	N	wrong contrast	Correlations are between participants’ scores on the Ethical Concern subscale of the FCQ and their differential neurofunctional activity in the production method > price contrast	N			2afc food decision making task, variables = price and production method
Cherry, T.L., Crocker, T.D., Shogren, J.F.	2003	Rationality spillovers	Journal of Environmental Economics and Management	N				not fMRI
Cherry, T.L., Shogren, J.F.	2007	Rationality crossovers	Journal of Economic Psychology	N				not fMRI
Cherubino, P., Martinez-Levy, A.C., Caratù, M., Cartocci, G., Di Flumeri, G., Modica, E., Rossi, D., Mancini, M., Trettel, A.	2019	Consumer behaviour through the eyes of neurophysiological measures: State-of-the-art and future trends	Computational Intelligence and Neuroscience	Y	The new technological advances achieved during the last decade allowed the scientific community to investigate and employ neurophysiological measures not only for research purposes but also for the study of human behaviour in real and daily life situations. The aim of this review is to understand how and whether neuroscientific technologies can be effectively employed to better understand the hum…	N		not primary research
Chervier, C., Le Velly, G., Ezzine-de-Blas, D.	2019	When the Implementation of Payments for Biodiversity Conservation Leads to Motivation Crowding-out: A Case Study From the Cardamoms Forests, Cambodia	Ecological Economics	N				not fMRI
Chester, D., Riva, P.	2016	Brain mechanisms to regulate negative reactions to social exclusion	Social Exclusion: Psychological Approaches to Understanding and Reducing Its Impact	N				not WTP task
Chester, D.S., DeWall, C.N.	2018	Aggression is associated with greater subsequent alcohol consumption: A shared neural basis in the ventral striatum	Aggressive Behavior	N				not WTP task
Chester, D.S., DeWall, C.N.	2016	The pleasure of revenge: Retaliatory aggression arises from a neural imbalance toward reward	Social Cognitive and Affective Neuroscience	Y	Most of daily life hums along peacefully but provocations tip the balance toward aggression. Negative feelings are often invoked to explain why people lash out after an insult. Yet people might retaliate because provocation makes aggression hedonically rewarding. To test this alternative hypothesis, 69 participants underwent functional neuroimaging while they completed a behavioral aggression tas…	N		not WTP task
Cheung C.M.K., Xiao B.S., Liu I.L.B.	2014	Do actions speak louder than voices? the signaling role of social information cues in influencing consumer purchase decisions	Decision Support Systems	N				not fMRI
Chevallier C., Kohls G., Troiani V., Brodkin E.S., Schultz R.T.	2012	The social motivation theory of autism	Trends in Cognitive Sciences	N				not WTP task
Chew B, Blain B, Dolan RJ, Rutledge RB.	2021	A Neurocomputational Model for Intrinsic Reward	J Neurosci	Y	Standard economic indicators provide an incomplete picture of what we value both as individuals and as a society. Furthermore, canonical macroeconomic measures, such as GDP, do not account for non-market activities (e.g., cooking, childcare) that nevertheless impact well-being. Here, we introduce a computational tool that measures the affective value of experiences (e.g., playing a musical instru…	N		not WTP task
Chew S.H., Li K.K., Chark C.H., Zhong S.F.	2008	Evidence on preference towards sources of uncertainty from lab and field experiments, work-in-progress		N				not primary research
Chew S.H., Sagi J.S.	2008	Small worlds: Modeling attitudes toward sources of uncertainty	Journal of Economic Theory	N				not fMRI
Chew, B., Hauser, T.U., Papoutsi, M., Magerkurth, J., Dolan, R.J., Rutledge, R.B.	2019	Endogenous fluctuations in the dopaminergic midbrain drive behavioral choice variability	Proceedings of the National Academy of Sciences of the United States of America	Y	Human behavior is surprisingly variable, even when facing the same problem under identical circumstances. A prominent example is risky decision making. Economic theories struggle to explain why humans are so inconsistent. Resting-state studies suggest that ongoing endogenous fluctuations in brain activity can influence low-level perceptual and motor processes, but it remains unknown whether endog…	N		not WTP task
Chew, S.H., Li, K.K., Chark, R., Zhong, S.	2008	Source preference and ambiguity aversion: models and evidence from behavioral and neuroimaging experiments	Advances in Health Economics and Health Services Research	Y	Purpose – This experimental economics study using brain imaging techniques investigates the risk-ambiguity distinction in relation to the source preference hypothesis (Fox & Tversky, 1995) in which identically distributed risks arising from different sources of uncertainty may engender distinct preferences for the same decision maker, contrary to classical economic thinking. The use of brain imag…	Y	N	wrong contrast
Chew, S.H., Miao, B., Zhong, S.	2017	Partial Ambiguity	Econometrica	N				not fMRI
Chib, V.S., Adachi, R., O'Doherty, J.P.	2018	Neural substrates of social facilitation effects on incentive-based performance	Social Cognitive and Affective Neuroscience	N				not WTP task
Chib, V.S., Rangel, A., Shimojo, S., O'Doherty, J.P.	2009	Evidence for a common representation of decision values for dissimilar goods in human ventromedial prefrontal cortex	Journal of Neuroscience	Y	To make economic choices between goods, the brain needs to compute representations of their values. A great deal of research has been performed to determine the neural correlates of value representations in the human brain. However, it is still unknown whether there exists a region of the brain that commonly encodes decision values for different types of goods, or if, in contrast, the values of d…	Y	Y			Y	outside	Y
Chicaíza, L., García, M., Romano, G.	2011	Risk aversion in medical decision making: A survey [La aversión al riesgo en la toma de decisiones médicas: Una revisión]	Lecturas de Economia	N				not fMRI
Chick, C.F., Pardo, S.T., Reyna, V.F., Goldman, D.A.	2016	Decision making (individuals)	The Curated Reference Collection in Neuroscience and Biobehavioral Psychology	N				not fMRI
Chikazoe, J., Lee, D.H., Kriegeskorte, N., Anderson, A.K.	2014	Population coding of affect across stimuli, modalities and individuals	Nature Neuroscience	N				not WTP task
Childress A.R., Mozley P.D., McElgin W., Fitzgerald J., Reivich M., O'Brien C.P.	1999	Limbic activation during cue-induced cocaine craving	American Journal of Psychiatry	N				not WTP task
Chisholm R.M.	1963	Supererogation and offence: A conceptual scheme for ethics	Ratio	N				not fMRI
Ch'Ng, K.S., Khoo, S.L.	2015	Market mechanisms to allocate heritage conservation fund: An experimental study	Singapore Economic Review	N				not fMRI
Choe H., Eom Y.	2009	The disposition effect and investment performance in the futures market	Journal of Futures Markets	N				not fMRI
Choe, K.W., Kardan, O., Kotabe, H.P., Henderson, J.M., Berman, M.G.	2017	To search or to like: Mapping fixations to differentiate two forms of incidental scene memory	Journal of Vision	N				not WTP task
Choi, J.C., Park, Y.-H., Park, S.K., Lee, J.S., Kim, J., Choi, J.I., Yoon, K.B., Lee, S., Lim, D.E., Choi, J.Y., Kim, M.H., Park, G., Choi, S.S., Lee, J.-M.	2017	Testosterone effects on pain and brain activation patterns	Acta Anaesthesiologica Scandinavica	N				not fMRI
Choi, J.M., Padmala, S., Spechler, P., Pessoa, L.	2013	Pervasive competition between threat and reward in the brain	Social Cognitive and Affective Neuroscience	Y	In the current functional MRI study, we investigated interactions between reward and threat processing. Visual cues at the start of each trial informed participants about the chance of winning monetary reward and/or receiving a mild aversive shock. We tested two competing hypothesis: according to the ‘salience hypothesis’, in the condition involving both reward and threat, enhanced activation wou…	Y	N	wrong contrast
Chong, T.T.J., Apps, M., Giehl, K., Sillence, A., Grima, L.L., Husain, M.	2017	Neurocomputational mechanisms underlying subjective valuation of effort costs	PLoS Biology	Y	In everyday life, we have to decide whether it is worth exerting effort to obtain rewards. Effort can be experienced in different domains, with some tasks requiring significant cognitive demand and others being more physically effortful. The motivation to exert effort for reward is highly subjective and varies considerably across the different domains of behaviour. However, very little is known a…	N		not WTP task
Chouchou, F., Chauny, J.-M., Rainville, P., Lavigne, G.J.	2015	Selective REM sleep deprivation improves expectation-related placebo analgesia	PLoS ONE	N				not WTP task
Choung, O.-H., Lee, S.W., Jeong, Y.	2017	Exploring Feature Dimensions to Learn a New Policy in an Uninformed Reinforcement Learning Task	Scientific Reports	N				not WTP task
Chow G.C.	1960	Tests of equality between sets of coefficients in two linear regressions	Econometrica	N				not fMRI
Chow, C.C., Sarin, R.K.	2001	Comparative Ignorance and the Ellsberg Paradox	Journal of Risk and Uncertainty	N				not fMRI
Chowdhury R., Guitart-Masip M., Lambert C., Dayan P., Huys Q., Düzel E., Dolan R.J.	2013	Dopamine restores reward prediction errors in old age	Nature Neuroscience	Y	Senescence affects the ability to utilize information about the likelihood of rewards for optimal decision-making. Using functional magnetic resonance imaging in humans, we found that healthy older adults had an abnormal signature of expected value, resulting in an incomplete reward prediction error (RPE) signal in the nucleus accumbens, a brain region that receives rich input projections from su…	N		not fMRI
Christakou, A.	2014	Present simple and continuous: Emergence of self-regulation and contextual sophistication in adolescent decision-making	Neuropsychologia	N				not adult participants
Christensen, J.F., Cela-Conde, C.J., Gomila, A.	2017	Not all about sex: neural and biobehavioral functions of human dance	Annals of the New York Academy of Sciences	N				not WTP task
Christopher S., Frances D.B., Skye M., Jacqueline R.	2015	Validating the use of emotiv EPOC in resting EEG coherence research	Front. Hum. Neurosci	N				not fMRI
Christopher, R.M., Machado, F.S.	2019	Consumer response to design variations in pay-what-you-want pricing	Journal of the Academy of Marketing Science	N				not fMRI
Christopoulos G.I., Tobler P.N., Bossaerts P., Dolan R.J., Schultz W.	2009	Neural correlates of value, risk, and risk aversion contributing to decision making under risk	Journal of Neuroscience	Y	Decision making under risk is central to human behavior. Economic decision theory suggests that value, risk, and risk aversion influence choice behavior. Although previous studies identified neural correlates of decision parameters, the contribution of these correlates to actual choices is unknown. In two different experiments, participants chose between risky and safe options. We identified disc…	N		not WTP task
Christopoulos, G.I., Liu, X.-X., Hong, Y.-Y.	2017	Toward an Understanding of Dynamic Moral Decision Making: Model-Free and Model-Based Learning	Journal of Business Ethics	N				not fMRI
Christopoulos, V.N., Andersen, K.N., Andersen, R.A.	2018	Extinction as a deficit of the decision-making circuitry in the posterior parietal cortex	Handbook of Clinical Neurology	Y	Extinction is a common neurologic deficit that often occurs as one of a constellation of symptoms seen with lesions of the posterior parietal cortex (PPC). Although extinction has typically been considered a deficit in the allocation of attention, new findings, particularly from nonhuman primate studies, point to one potential and important source of extinction as damage to decision-making circui…	N		not primary research
Chu W., Chu W.	1994	Signaling quality by selling through a reputable retailer: An example of renting the reputation of another agent	Marketing Science	N				not fMRI
Chua P., Krams M., Toni I., Passingham R., Dolan R.	1999	A functional anatomy of anticipatory anxiety	NeuroImage	N				not WTP task
Chuah L.Y.M., Chong D.L., Chen A.K., Rekshan III W.R., Tan J.-C., Zheng H., Chee M.W.L.	2009	Donepezil improves episodic memory in young individuals vulnerable to the effects of sleep deprivation	Sleep	N				not fMRI
Chumbley, J.R., Tobler, P.N., Fehr, E.	2014	Fatal attraction: Ventral striatum predicts costly choice errors in humans	NeuroImage	Y	Animals approach rewards and cues associated with reward, even when this behavior is irrelevant or detrimental to the attainment of these rewards. Motivated by these findings we study the biology of financially-costly approach behavior in humans. Our subjects passively learned to predict the occurrence of erotic rewards. We show that neuronal responses in ventral striatum during this Pavlovian le…	Y	N	wrong contrast
Chun, J.-W., Choi, J., Cho, H., Choi, M.-R., Ahn, K.-J., Choi, J.-S., Kim, D.-J.	2018	Role of frontostriatal connectivity in adolescents with excessive smartphone use	Frontiers in Psychiatry	N				not adult participants
Chung HK, Alós-Ferrer C, Tobler PN.	2021	Conditional valuation for combinations of goods in primates	Philos Trans R Soc Lond B Biol Sci	N				not human participants
Chung, D., Christopoulos, G.I., King-Casas, B., Ball, S.B., Chiu, P.H.	2015	Social signals of safety and risk confer utility and have asymmetric effects on observers' choices	Nature Neuroscience	Y	Individuals' risk attitudes are known to guide choices about uncertain options. However, in the presence of others' decisions, these choices can be swayed and manifest as riskier or safer behavior than one would express alone. To test the mechanisms underlying effective social 'nudges' in human decision-making, we used functional neuroimaging and a task in which participants made choices about ga…	Y	N	wrong contrast
Chung, D., Yun, K., Jeong, J.	2014	Decoding covert motivations of free riding and cooperation from multi-feature pattern analysis of EEG signals	Social Cognitive and Affective Neuroscience	N				not fMRI
Chung, H.-K., Tymula, A., Glimcher, P.	2017	The reduction of ventrolateral prefrontal cortex gray matter volume correlates with loss of economic rationality in aging	Journal of Neuroscience	Y	The population of people above 65 years old continues to grow, and there is mounting evidence that as humans age they are more likely to make errors. However, the specific effect of neuroanatomical aging on the efficiency of economic decision-making is poorly understood. We used whole-brain voxel-based morphometry analysis to determine where reduction of gray matter volume in healthy female and m…	N		not WTP task
Chung, K., Park, J.Y., Park, K., Kim, Y.	2020	Which visual modality is important when judging the naturalness of the agent (Artificial versus human intelligence) providing recommendations in the symbolic consumption context?	Sensors (Switzerland)	N				not fMRI
Cicala, S., Fryer, R.G., Spenkuch, J.L.	2018	Self-selection and comparative advantage in social interactions	Journal of the European Economic Association	N				not fMRI
Cikara, M.	2015	Intergroup Schadenfreude: Motivating participation in collective violence	Current Opinion in Behavioral Sciences	N				not fMRI
Cisek P., Kalaska J.F.	2005	Neural correlates of reaching decisions in dorsal premotor cortex: Specification of multiple direction choices and final selection of action	Neuron	Y	We show that while a primate chooses between two reaching actions, its motor system first represents both options and later reflects selection between them. When two potential targets appeared, many (43%) task-related, directionally tuned cells in dorsal premotor cortex (PMd) discharged if one of the targets was near their preferred direction. At the population level, this generated two simultane…	N		not human participants
Civai, C., Huijsmans, I., Sanfey, A.G.	2019	Neurocognitive mechanisms of reactions to second- and third-party justice violations	Scientific Reports	N				not WTP task
Claassen, M.A., Corneille, O., Klein, O.	2019	Psychological consequences of inequality for food intake	The Social Psychology of Inequality	N				not fMRI
Claessens, S., Fischer, K., Chaudhuri, A., Sibley, C.G., Atkinson, Q.D.	2020	The dual evolutionary foundations of political ideology	Nature Human Behaviour	N				not WTP task
Clark L., Bechara A., Damasio H., Aitken M.R.F., Sahakian B.J., Robbins T.W.	2008	Differential effects of insular and ventromedial prefrontal cortex lesions on risky decision-making	Brain	N				not fMRI
Clark L., Li R., Wright C.M., Rome F., Fairchild G., Dunn B.D., Aitken M.R.F.	2012	Risk-avoidant decision making increased by threat of electric shock	Psychophysiology	N				not fMRI
Clark, A.E., D'Ambrosio, C.	2015	Attitudes to income inequality: Experimental and survey evidence	Handbook of Income Distribution	N				not WTP task
Clark, C.A., Dagher, A.	2014	The role of dopamine in risk taking: A specific look at Parkinson's disease and gambling	Frontiers in Behavioral Neuroscience	N				not WTP task
Clark, J., Friesen, L.	2008	The causes of order effects in contingent valuation surveys: An experimental investigation	Journal of Environmental Economics and Management	N				not fMRI
Cliquet, R., Avramov, D.	2018	Evolution science and ethics in the third millennium: Challenges and choices for humankind	Evolution Science and Ethics in the Third Millennium: Challenges and Choices for Humankind	N				not WTP task
Clithero J.A., Rangel A.	2012	Reliable features of the network involved in the neural computation of subjective value. In: Neuroeconomics 10th Annual Meeting Miami	USA	Y	n/a	N		not primary research
Clithero J.A., Reeck C., Mckell Carter R., Smith D.V., Huettel S.A.	2011	Nucleus accumbens mediates relative motivation for rewards in the absence of choice	Frontiers in Human Neuroscience	Y	To dissociate a choice from its antecedent neural states, motivation associated with the expected outcome must be captured in the absence of choice. Yet, the neural mechanisms that mediate behavioral idiosyncrasies in motivation, particularly with regard to complex economic preferences, are rarely examined in situations without overt decisions. We employed functional magnetic resonance imaging in…	N		not WTP task
Clithero JA, Smith DV.	2009	Reference and preference: how does the brain scale subjective value?	Front Hum Neurosci	Y	n/a	N		not primary research
Clithero, J.A.	2018	Improving out-of-sample predictions using response times and a model of the decision process	Journal of Economic Behavior and Organization	N				not fMRI
Clithero, J.A.	2018	Response times in economics: Looking through the lens of sequential sampling models	Journal of Economic Psychology	N				not fMRI
Clithero, J.A., Carter, R.M., Huettel, S.A.	2009	Local pattern classification differentiates processes of economic valuation	NeuroImage	Y	For effective decision making, individuals must be able to form subjective values from many types of information. Yet, the neural mechanisms that underlie potential differences in value computation across different decision scenarios are incompletely understood. Here, we used functional magnetic resonance imaging (fMRI), in conjunction with the machine learning technique of support vector machine…	Y	N	wrong contrast
Clithero, J.A., Smith, D.V., Carter, R.M., Huettel, S.A.	2011	Within- and cross-participant classifiers reveal different neural coding of information	NeuroImage	N				not WTP task
Clithero, J.A., Tankersley, D., Huettel, S.A.	2008	Foundations of neuroeconomics: From philosophy to practice	PLoS Biology	N				not fMRI
Clithero, John A.; Rangel, Antonio	2014	Informatic parcellation of the network involved in the computation of subjective value.	Social Cognitive and Affective Neuroscience	Y	Understanding how the brain computes value is a basic question in neuroscience. Although individual studies have driven this progress, meta-analyses provide an opportunity to test hypotheses that require large collections of data. We carry out a meta-analysis of a large set of functional magnetic resonance imaging studies of value computation to address several key questions. First, what is the f…	N		not primary research
Clithero, John Alldredge	2012	Neuroeconomics of reward information and motivation.	Dissertation Abstracts International Section A: Humanities and Social Sciences	Y	Humans must integrate information to make decisions. This thesis is concerned with studying neural mechanisms of decision making, and combines tools from economics, psychology, and neuroscience. I employ a neuroeconomic approach to understand the processing of reward information and motivation in the brain, utilizing neural data from functional magnetic resonance imaging (fMRI) to make connection…	Y	N	wrong contrast
Cloninger C.R., Svrakic D.M., Przybeck T.R.	1993	A Psychobiological Model of Temperament and Character	Archives of General Psychiatry	N				not WTP task
Cloos, J., Frank, B., Kampenhuber, L., Karam, S., Luong, N., Möller, D., Monge-Larrain, M., Dat, N.T., Nilgen, M., Rössler, C.	2019	Is your privacy for sale? An experiment on the willingness to reveal sensitive information	Games	N				not fMRI
Cloutier J., Heatherton T.F., Whalen P.J., Kelley W.M.	2008	Are attractive people rewarding? Sex differences in the neural substrates of facial attractiveness	Journal of Cognitive Neuroscience	Y	The current study examined the neural substrates of facial attractiveness judgments. Based on the extant behavioral literature, it was hypothesized that brain regions involved in identifying the potential reward value of a stimulus would be more active when men viewed attractive women than when women viewed attractive men. To test this hypothesis, we conducted an event-related functional magnetic…	N		not WTP task
Cloutier, J., Cardenas-Iniguez, C., Gyurovski, I., Barakzai, A., Li, T.	2016	Neuroimaging Investigations of Social Status and Social Hierarchies	Neuroimaging Personality, Social Cognition, and Character	N				not WTP task
Cloutier, J., Gyurovski, I.	2014	Ventral medial prefrontal cortex and person evaluation: Forming impressions of others varying in financial and moral status	NeuroImage	Y	The current study investigated ventromedial prefrontal cortex (VMPFC) activity during impression formation of individuals varying on distinct dimensions of social status. In a block-design functional magnetic resonance imaging (fMRI) experiment, participants were presented with photographs of faces paired with a colored background indicating their lower, same, or higher financial status, or lower…	N		not WTP task
Coan J.A., Allen J.J.B.	2003	Frontal EEG asymmetry and the behavioral activation and inhibition systems	Psychophysiology	N				not fMRI
Coan J.A., Schaefer H.S., Davidson R.J.	2006	Lending a hand: Social regulation of the neural response to threat	Psychological Science	N				not WTP task
Coase R.H.	1960	The problem of social cost	Journal of Law and Economics	N				not fMRI
Coghill R.C., Sang C.N., Maisog J.Ma., Iadarola M.J.	1999	Pain intensity processing within the human brain: A bilateral, distributed mechanism	Journal of Neurophysiology	N				not WTP task
Cohen J.	1988	Statistical Power Analysis for the Behavioral Sciences		N				not fMRI
Cohen M., Jaffray J.-Y., Said T.	1987	Experimental comparison of individual behavior under risk and under uncertainty for gains and for losses	Organizational Behavior and Human Decision Processes	N				not fMRI
Cohen M.S.	1997	Parametric analysis of fMRI data using linear systems methods	NeuroImage	N				not WTP task
Cohen M.X., Axmacher N., Lenartz D., Elger C.E., Sturm V., Schlaepfer T.E.	2009	Good vibrations: Cross-frequency coupling in the human nucleus accumbens during reward processing	Journal of Cognitive Neuroscience	Y	The nucleus accumbens is critical for reward-guided learning and decision-making. It is thought to “gate” the flow of a diverse range of information (e.g., rewarding, aversive, and novel events) from limbic afferents to basal ganglia outputs. Gating and information encoding may be achieved via cross-frequency coupling, in which bursts of high-frequency activity occur preferentially during specifi…	N		not fMRI
Cohen M.X., Axmacher N., Lenartz D., Elger C.E., Sturm V., Schlaepfer T.E.	2009	Nuclei accumbens phase synchrony predicts decision-making reversals following negative feedback	Journal of Neuroscience	Y	The nucleus accumbens plays a key role in reinforcement-guided behaviors. Here, we report that electrophysiological oscillatory phase synchrony between the two nuclei accumbens may play a crucial role in using negative feedback to guide decision making. We recorded local field potentials from the human nucleus accumbens and the medial frontal cortex (via surface EEG) from patients who had deep br…	N		not fMRI
Cohen M.X., Axmacher N., Lenartz D., Elger C.E., Sturm V., Schlaepfer T.E.	2009	Neuroelectric signatures of reward learning and decision-making in the human nucleus accumbens	Neuropsychopharmacology	Y	Learning that certain actions lead to risky rewards is critical for biological, social, and economic survival, but the precise neural mechanisms of such reward-guided learning remain unclear. Here, we show that the human nucleus accumbens plays a key role in learning about risks by representing reward value. We recorded electrophysiological activity directly from the nucleus accumbens of five pat…	N		not WTP task
Cohen M.X., Elger C.E., Ranganath C.	2007	Reward expectation modulates feedback-related negativity and EEG spectra	NeuroImage	N				not fMRI
Cohen M.X., Elger C.E., Weber B.	2008	Amygdala tractography predicts functional connectivity and learning during feedback-guided decision-making	NeuroImage	Y	Flexibly adapting behavior in dynamic environments relies on fronto-limbic networks that include the amygdala, orbitofrontal cortex, and striatum. Animal work demonstrates that interactions among these regions are critical for flexible feedback-guided learning, but it remains unknown to what extent such anatomical–functional interactions operate in humans. Here, we use connectivity analyses in bo…	N		not WTP task
Cohen M.X., Heller A.S., Ranganath C.	2005	Functional connectivity with anterior cingulate and orbitofrontal cortices during decision-making	Cognitive Brain Research	Y	Recent neuroscience research is beginning to discover the brain regions involved in decision-making under uncertainty, but little is known about whether or how these regions functionally interact with each other. Here, we used event-related functional magnetic resonance imaging to examine both changes in overall activity and changes in functional connectivity during risk-taking. Results showed th…	N		not WTP task
Cohen, J.R., Asarnow, R.F., Sabb, F.W., Bilder, R.M., Bookheimer, S.Y., Knowlton, B.J., Poldrack, R.A.	2010	A unique adolescent response to reward prediction errors	Nature Neuroscience	N				not adult participants
Cohen, N., Hertz, U.	2020	Street-Level Bureaucrats’ Social Value Orientation On and Off Duty	Public Administration Review	N				not fMRI
Cohen, R.A.	2014	The Neuropsychology of Attention	The Neuropsychology of Attention	N				not WTP task
Cohn A., Engelmann J., Fehr E., Maréchal M.A.	2015	Evidence for countercyclical risk aversion: An experiment with financial professionals	American Economic Review	N				not fMRI
Colas, J.T.	2017	Value-based decision making via sequential sampling with hierarchical competition and attentional modulation	PLoS ONE	N				not fMRI
Colas, J.T., Pauli, W.M., Larsen, T., Tyszka, J.M., O’Doherty, J.P.	2017	Distinct prediction errors in mesostriatal circuits of the human brain mediate learning about the values of both states and actions: evidence from high-resolution fMRI	PLoS Computational Biology	Y	Prediction-error signals consistent with formal models of “reinforcement learning” (RL) have repeatedly been found within dopaminergic nuclei of the midbrain and dopaminoceptive areas of the striatum. However, the precise form of the RL algorithms implemented in the human brain is not yet well determined. Here, we created a novel paradigm optimized to dissociate the subtypes of reward-prediction …	N		not WTP task
Cole M.W., Bassett D.S., Power J.D., Braver T.S., Petersen S.E.	2014	Intrinsic and task-evoked network architectures of the human brain	Neuron	N				not WTP task
Cole M.W., Ito T., Bassett D.S., Schultz D.H.	2016	Activity flow over resting-state networks shapes cognitive task activations	Nature Neuroscience	N				not WTP task
Cole M.W., Reynolds J.R., Power J.D., Repovs G., Anticevic A., Braver T.S.	2013	Multi-task connectivity reveals flexible hubs for adaptive task control	Nature Neuroscience	N				not WTP task
Cole, S., Fernando, A.N., Stein, D., Tobacman, J.	2020	Field comparisons of incentive-compatible preference elicitation techniques	Journal of Economic Behavior and Organization	N				not fMRI
Coll MP, Slimani H, Woo CW, Wager TD, Rainville P, Vachon-Presseau É, Roy M.	2022	The neural signature of the decision value of future pain	Proc Natl Acad Sci U S A	Y	Pain is a primary driver of action. We often must voluntarily accept pain to gain rewards. Conversely, we may sometimes forego potential rewards to avoid associated pain. In this study, we investigated how the brain represents the decision value of future pain. Participants (n = 57) performed an economic decision task, choosing to accept or reject offers combining various amounts of pain and mone…	N		not WTP task
Coll, M.-P., Grégoire, M., Eugène, F., Jackson, P.L.	2017	Neural correlates of prosocial behavior towards persons in pain in healthcare providers	Biological Psychology	N				not WTP task
Collard, P., Walford, A., Vernon, L., Itagaki, F., Turk, D.	2020	The relationship between endowment and ownership effects in memory across cultures	Consciousness and Cognition	y	An object one owns is typically more highly valued than an equivalent object owned by another person. This endowment effect has been attributed to the aversion of loss of one’s possessions (through selling), or the added value of an item due to self-association (through owning). To date, investigation of these mechanisms has been hampered by the between-subjects methodology traditionally employed…	N		not fMRI
Collier, E., Meyer, M.L.	2020	Memory of others’ disclosures is consolidated during rest and associated with providing support: Neural and linguistic evidence	Journal of Cognitive Neuroscience	N				not WTP task
Collins A., Koechlin E.	2012	Reasoning, learning, and creativity: Frontal lobe function and human decision-making	PLoS Biology	Y	The frontal lobes subserve decision-making and executive control—that is, the selection and coordination of goal-directed behaviors. Current models of frontal executive function, however, do not explain human decision-making in everyday environments featuring uncertain, changing, and especially open-ended situations. Here, we propose a computational model of human executive function that clarifie…	N		not WTP task
Collins D.L., Holmes C.J., Peters T.M., Evans A.C.	1995	Automatic 3‐D model‐based neuroanatomical segmentation	Human Brain Mapping	N				not WTP task
Collins D.L., Neelin P., Peters T.M., Evans A.C.	1994	Automatic 3d intersubject registration of mr volumetric data in standardized talairach space	Journal of Computer Assisted Tomography	N				not WTP task
Collins, S.M., James, D.	2015	Response mode and stochastic choice together explain preference reversals	Quantitative Economics	N				not fMRI
Colloca L., Petrovic P., Wager T.D., Ingvar M., Benedetti F.	2010	How the number of learning trials affects placebo and nocebo responses	Pain	N				not WTP task
Colloca L., Sigaudo M., Benedetti F.	2008	The role of learning in nocebo and placebo effects	Pain	N				not WTP task
Colosio, M., Rybina, E.P., Shestakova, A.N., Klucharev, V.A.	2018	Neural mechanisms of post-decisional spreading of alternatives	Psychology, Journal of the Higher School of Economics	N				not WTP task
Colson, G., Corrigan, J.R., Rousu, M.C.	2010	The impact of perceived prices on willingness to pay in experimental auctions	Journal of Agricultural and Food Industrial Organization	N				not fMRI
Colson, G.J., Huffman, W.E., Rousu, M.C.	2011	Improving the nutrient content of food through genetic modification: Evidence from experimental auctions on consumer acceptance	Journal of Agricultural and Resource Economics	N				not fMRI
Combris, P., Bazoche, P., Giraud-Héraud, E., Issanchou, S.	2009	Food choices: What do we learn from combining sensory and economic experiments?	Food Quality and Preference	N				not fMRI
Combris, P., Giraud-Héraud, E., Bazoche, P., Hannus, C., Pinto, A.S., Berjano, M., Maia, R.	2012	Consumers' willingness to pay for reduced pesticide use in the production of fresh and processed apples	Acta Horticulturae	N				not fMRI
Combris, P., Lange, C., Issanchou, S.	2018	Assessing the effect of information on the reservation price for champagne: What are consumers actually paying for?	World Scientific Handbook in Financial Economics Series	N				not fMRI
Combris, P., Pinto, A.S., Fragata, A., Giraud-Héraud, E.	2010	Does taste beat food safety? Evidence from the "pera rocha" case in Portugal	Journal of Food Products Marketing	N				not fMRI
Cominelli, L.	2018	Cognition of the law: Toward a cognitive sociology of law and behavior	Cognition of the Law: Toward a Cognitive Sociology of Law and Behavior	N				not WTP task
Cona, G., Koçillari, L., Palombit, A., Bertoldo, A., Maritan, A., Corbetta, M.	2019	Archetypes of human cognition defined by time preference for reward and their brain correlates: An evolutionary trade-off approach	NeuroImage	Y	Biological systems carry out multiple tasks in their lifetime, which, in the course of evolution, may lead to trade-offs. In fact phenotypes (different species, individuals within a species, circuits, bacteria, proteins, etc.) cannot be optimal at all tasks, and, according to Pareto optimality theory, lay into a well-defined geometrical distribution (polygons and/or polyhedrons) in the space of t…	N		not WTP task
Connelly B.L., Certo S.T., Ireland R.D., Reutzel C.R.	2011	Signaling theory: A review and assessment	Journal of Management	N				not primary research
Connolly C.G., Bischoff-Grethe A., Jordan S.J., Woods S.P., Ellis R.J., Paulus M.P., Grant I., Letandre S.L., Achim C.L., Wouds S.P., Carr A.M., Schrier R., Heaton R.K., Atkinson J.H., Cherner M., Marcotte T.D., Morgan E.E., Brown G., Jernigan T., Dale A., Liu T., Scadeng M., Fennema-Notestine C., Archibald S.L., Masliah E., Lipton S., Soontornniyomkij V., Gamst A.C., Cushman C., Abramson I., Vai…	2014	Altered functional response to risky choice in HIV infection	PLoS ONE	N				not fMRI
Connolly J.D., Andersen R.A., Goodale M.A.	2003	FMRI evidence for a 'parietal reach region' in the human brain	Experimental Brain Research	N				not WTP task
Contreras-Huerta, L.S., Pisauro, M.A., Apps, M.A.J.	2020	Effort shapes social cognition and behaviour: A neuro-cognitive framework	Neuroscience and Biobehavioral Reviews	N				not primary research
Contreras-Rodríguez O., Albein-Urios N., Vilar-López R., Perales J.C., Martínez-Gonzalez J.M., Fernández-Serrano M.J., Lozano-Rojas O., Clark L., Verdejo-García A.	2016	Increased corticolimbic connectivity in cocaine dependence versus pathological gambling is associated with drug severity and emotion-related impulsivity	Addiction Biology	N				not WTP task
Contreras-Rodríguez, O., Albein-Urios, N., Perales, J.C., Martínez-Gonzalez, J.M., Vilar-López, R., Fernández-Serrano, M.J., Lozano-Rojas, O., Verdejo-García, A.	2015	Cocaine-specific neuroplasticity in the ventral striatum network is linked to delay discounting and drug relapse	Addiction	Y	Aims - To contrast functional connectivity on ventral and dorsal striatum networks in cocaine dependence relative to pathological gambling, via a resting‐state functional connectivity approach; and to determine the association between cocaine dependence‐related neuroadaptations indexed by functional connectivity and impulsivity, compulsivity and drug relapse. Design - Cross‐sectional study of 20 …	N		not WTP task
Contreras-Rodriguez, O., Mata, F., Verdejo-Román, J., Ramírez-Bernabé, R., Moreno, D., Vilar-Lopez, R., Soriano-Mas, C., Verdejo-García, A.	2020	Neural-based valuation of functional foods among lean and obese individuals	Nutrition Research	Y	Functional foods may contribute to establish healthy eating habits and reduce obesity and related comorbidities. Differences in the brain mechanisms underpinning the valuation of functional foods in individuals with excess weight may inform the development of attractive functional foods. We aimed to compare brain function during the Willingness to Pay task for functional vs standard foods between…	Y	N	wrong contrast	iffy - contrasting functional vs plain food	Y	inside
Conway BR, Rehding A.	2013	Neuroaesthetics and the trouble with beauty	PLoS Biol	Y	The famous nineteenth-century psychophysicist Gustav Fechner was also a poet and art critic. Armed with the tools of science, Fechner sought to reconcile his various interests. He would doubtless be interested by technological developments in neuroscience that have revealed the operations of neurons at cellular resolution and have enabled us to peer almost unnoticed into each other's working brai…	N		not primary research
Cook, Jennifer L.	2014	Task-relevance dependent gradients in medial prefrontal and temporoparietal cortices suggest solutions to paradoxes concerning self/other control.	Neuroscience and Biobehavioral Reviews	N				not primary research
Cook, P.F., Spivak, M., Berns, G.S.	2014	One pair of hands is not like another: Caudate BOLD response in dogs depends on signal source and canine temperament	PeerJ	N				not WTP task
Cools R., Frank M.J., Gibbs S.E., Miyakawa A., Jagust W., D'Esposito M.	2009	Striatal dopamine predicts outcome-specific reversal learning and its sensitivity to dopaminergic drug administration	Journal of Neuroscience	N				not WTP task
Cooper JC, Dunne S, Furey T, O'Doherty JP.	2014	The role of the posterior temporal and medial prefrontal cortices in mediating learning from romantic interest and rejection	Cereb Cortex	N				not WTP task
Cooper, D.J., Saral, K.J.	2013	Entrepreneurship and team participation: An experimental study	European Economic Review	N				not primary research
Cooper, J.C., Kreps, T.A., Wiebe, T., Pirkl, T., Knutson, B.	2010	When Giving Is Good: Ventromedial Prefrontal Cortex Activation for Others' Intentions	Neuron	Y	In social decision-making, people care both about others' outcomes and their intentions to help or harm. How the brain integrates representations of others' intentions with their outcomes, however, is unknown. In this study, participants inferred others' decisions in an economic game during functional magnetic resonance imaging. When the game was described in terms of donations, ventromedial pref…	N		not WTP task
Cooper, N., Bassett, D.S., Falk, E.B.	2017	Coherent activity between brain regions that code for value is linked to the malleability of human behavior	Scientific Reports	Y	Brain activity in medial prefrontal cortex (MPFC) during exposure to persuasive messages can predict health behavior change. This brain-behavior relationship has been linked to areas of MPFC previously associated with self-related processing; however, the mechanism underlying this relationship is unclear. We explore two components of self-related processing – self-reflection and subjective valuat…	N		not WTP task
Cooper, N., Garcia, J.O., Tompson, S.H., O’donnell, M.B., Falk, E.B., Vettel, J.M.	2018	Time-evolving dynamics in brain networks forecast responses to health messaging	Network Neuroscience	N				not WTP task
Cooper, N., Kable, J.W., Kim, B.K., Zauberman, G.	2013	Brain activity in valuation regions while thinking about the future predicts individual discount rates	Journal of Neuroscience	Y	People vary widely in how much they discount delayed rewards, yet little is known about the sources of these differences. Here we demonstrate that neural activity in ventromedial prefrontal cortex (VMPFC) and ventral striatum (VS) when human subjects are asked to merely think about the future—specifically, to judge the subjective length of future time intervals—predicts delay discounting. High di…	N		not WTP task
Cooper, N., Tompson, S., O'Donnell, M.B., Falk, E.B.	2015	Brain activity in self- and value-related regions in response to online antismoking messages predicts behavior change	Journal of Media Psychology	N				not WTP task
Cooper, N., Tompson, S., O'Donnell, M.B., Vettel, J.M., Bassett, D.S., Falk, E.B.	2018	Associations between coherent neural activity in the brain's value system during antismoking messages and reductions in smoking	Health Psychology	Y	Objective: Worldwide, tobacco use is the leading cause of preventable death and illness. One common strategy for reducing the prevalence of cigarette smoking and other health risk behaviors is the use of graphic warning labels (GWLs). This has led to widespread interest from the perspective of health psychology in understanding the mechanisms of GWL effectiveness. Here we investigated differences…	N		not WTP task
Corazzini, L., Filippin, A., Vanin, P.	2015	Economic behavior under the influence of alcohol: An experiment on time preferences, risk-taking, and Altruism	PLoS ONE	N				not fMRI
Corchón, L.C., Zudenkova, G.	2013	The welfare effects of location and quality in oligopoly	B.E. Journal of Economic Analysis and Policy	N				not fMRI
Corcos, A., Pannequin, F., Bourgeois-Gironde, S.	2012	Aversions to trust	Recherches Economiques de Louvain	N				not fMRI
Cordes D., Haughton V.M., Arfanakis K., Carew J.D., Turski P.A., Moritz C.H., Quigley M.A., Meyerand M.E.	2001	Frequencies contributing to functional connectivity in the cerebral cortex in "resting-state" data	American Journal of Neuroradiology	N				not WTP task
Cordes D., Haughton V.M., Arfanakis K., Wendt G.J., Turski P.A., Moritz C.H., Quigley M.A., Meyerand M.E.	2000	Mapping functionally related regions of brain with functional connectivity MR imaging	American Journal of Neuroradiology	N				not WTP task
Cordes, H., Foltice, B., Langer, T.	2019	Misperception of exponential growth: Are people aware of their errors?	Decision Analysis	N				not fMRI
Corgnet, B., Espín, A.M., Hernán-González, R.	2015	The cognitive basis of social behavior: Cognitive reflection overrides antisocial but not always prosocial motives	Frontiers in Behavioral Neuroscience	N				not WTP task
Coricelli G., Critchley H.D., Joffily M., O'Doherty J.P., Sirigu A., Dolan R.J.	2005	Regret and its avoidance: A neuroimaging study of choice behavior	Nature Neuroscience	Y	Human decisions can be shaped by predictions of emotions that ensue after choosing advantageously or disadvantageously. Indeed, anticipating regret is a powerful predictor of future choices. We measured brain activity using functional magnetic resonance imaging (fMRI) while subjects selected between two gambles wherein regret was induced by providing information about the outcome of the unchosen …	N		not WTP task
Coricelli G., Dolan R.J., Sirigu A.	2007	Brain, emotion and decision making: the paradigmatic example of regret	Trends in Cognitive Sciences	N				not WTP task
Coricelli G., Nagel R.	2009	Neural correlates of depth of strategic reasoning in medial prefrontal cortex	Proceedings of the National Academy of Sciences of the United States of America	N				not WTP task
Coricelli G., Rustichini A.	2010	Counterfactual thinking and emotions: Regret and envy learning	Philosophical Transactions of the Royal Society B: Biological Sciences	N				not WTP task
Cornier M.-A., McFadden K.L., Thomas E.A., Bechtell J.L., Eichman L.S., Bessesen D.H., Tregellas J.R.	2013	Differences in the neuronal response to food in obesity-resistant as compared to obesity-prone individuals	Physiology and Behavior	Y	Despite living in an obesogenic environment, some individuals maintain a thin phenotype compared to the majority who are at risk for weight gain and obesity. Understanding how these different phenotypes regulate energy intake is critical. The objective of this study was to examine the differences in neuronal response to visual food cues in adults recruited as either obesity-resistant (OR) or obes…	N		not WTP task
Cornier M.-A., Von Kaenel S.S., Bessesen D.H., Tregellas J.R.	2007	Effects of overfeeding on the neuronal response to visual food cues	American Journal of Clinical Nutrition	N				not WTP task
Cornil, Y., Chandon, P.	2016	Pleasure as an ally of healthy eating? Contrasting visceral and Epicurean eating pleasure and their association with portion size preferences and wellbeing	Appetite	N				not fMRI
Cornil, Y., Chandon, P., Touati, N.	2018	Epicurean pleasure, visceral pleasure and preference for food portion size [Plaisir épicurien, plaisir viscéral et préférence de tailles de portions alimentaires]	Cahiers de Nutrition et de Dietetique	N				not fMRI
Corrado G., Doya K.	2007	Understanding neural coding through the model-based analysis of decision making	Journal of Neuroscience	N				not WTP task
Corrado, G.S., Sugrue, L.P., Brown, J.R., Newsome, W.T.	2009	The trouble with choice: Studying decision variables in the brain	Neuroeconomics	Y	n/a	N		not primary research
Corral JE, Das A, Bruno MJ, Wallace MB.	2019	Cost-effectiveness of Pancreatic Cancer Surveillance in High-Risk Individuals: An Economic Analysis	Pancreas	N				not WTP task
Corrigan JR, Hackenberry BN, Lambert VC, Rousu MC, Thrasher JF, Hammond D.	2021	Estimating the price elasticity of demand for JUUL E-cigarettes among teens	Drug Alcohol Depend	N				not adult participants
Corrigan, J.R., Depositario, D.P.T., Nayga Jr., R.M., Wu, X., Laude, T.P.	2009	Comparing open-ended choice experiments and experimental auctions: An application to golden rice	American Journal of Agricultural Economics	N				not fMRI
Corrigan, J.R., O'Connor, R.J., Rousu, M.C.	2020	Which smokers adopt e-cigarettes and at what price? An experimental estimation of price elasticity of demand and factors correlated with e-cigarette adoption	Addictive Behaviors	N				not fMRI
Corrigan, J.R., Rousu, M.C.	2011	Are experimental auctions demand revealing when values are affiliated?	American Journal of Agricultural Economics	N				not fMRI
Corrigan, J.R., Rousu, M.C., Depositario, D.P.T.	2014	Do practice rounds affect experimental auction results?	Economics Letters	N				not fMRI
Corso P.S., Hammitt J.K., Graham J.D.	2001	Valuing Mortality-Risk Reduction: Using Visual Aids to Improve the Validity of Contingent Valuation	Journal of Risk and Uncertainty	N				not fMRI
Cortes C., Vapnik V.	1995	Support-Vector Networks	Machine Learning	N				not fMRI
Cortes, C.R., Grodin, E.N., Mann, C.L., Mathur, K., Kerich, M., Zhu, X., Schwandt, M., Diazgranados, N., George, D.T., Momenan, R., Heilig, M.	2018	Insula sensitivity to unfairness in alcohol use disorder	Alcohol and Alcoholism	N				not WTP task
Cos, I., Cañamero, L., Hayes, G.M., Gillies, A.	2013	Hedonic value: Enhancing adaptation for motivated agents	Adaptive Behavior	N				not fMRI
Cosme, D., Ludwig, R.M., Berkman, E.T.	2019	Comparing two neurocognitive models of self-control during dietary decisions	Social Cognitive and Affective Neuroscience	Y	Self-control is the process of favoring abstract, distal goals over concrete, proximal goals during decision-making and is an important factor in health and well-being. We directly compare two prominent neurocognitive models of human self-control with the goal of identifying which, if either, best describes behavioral and neural data of dietary decisions in a large sample of overweight and obese …	Y	N	not whole brain analysis		Y	inside	N
Cosmides L., Tooby J.	1994	Origins of domain specificity: The evolution of functional organization	Mapping the Mind: Domain Specificity in Cognition and Culture	N				not WTP task
Costa Jr. P.T., McCrae R.R.	1992	Normal Personality Assessment in Clinical Practice: The NEO Personality Inventory	Psychological Assessment	N				not WTP task
Costa, T., Suardi, A.C., Diano, M., Cauda, F., Duca, S., Rusconi, M.L., Sotgiu, I.	2019	The neural correlates of hedonic and eudaimonic happiness: An fMRI study	Neuroscience Letters	N				not WTP task
Costanza R., D'Arge R., De Groot R., Farber S., Grasso M., Hannon B., Limburg K., Naeem S., O'Neill R.V., Paruelo J., Raskin R.G., Sutton P., Van Den Belt M.	1997	The value of the world's ecosystem services and natural capital	Nature	N				not fMRI
Coste C.P., Sadaghiani S., Friston K.J., Kleinschmidt A.	2011	Ongoing brain activity fluctuations directly account for intertrial and indirectly for intersubject variability in stroop task performance	Cerebral Cortex	N				not WTP task
Costumero V., Barrós-Loscertales A., Bustamante J.C., Ventura-Campos N., Fuentes P., Ávila C.	2013	Reward sensitivity modulates connectivity among reward brain areas during processing of anticipatory reward cues	European Journal of Neuroscience	Y	Reward sensitivity, or the tendency to engage in motivated approach behavior in the presence of rewarding stimuli, may be a contributory factor for vulnerability to disinhibitory behaviors. Although evidence exists for a reward sensitivity‐related increased response in reward brain areas (i.e. nucleus accumbens or midbrain) during the processing of reward cues, it is unknown how this trait modula…	N		not WTP task
Costumero, V., Barrós-Loscertales, A., Fuentes, P., Rosell-Negre, P., Bustamante, J.C., Ávila, C.	2016	BAS-drive trait modulates dorsomedial striatum activity during reward response-outcome associations	Brain Imaging and Behavior	Y	According to the Reinforcement Sensitivity Theory, behavioral studies have found that individuals with stronger reward sensitivity easily detect cues of reward and establish faster associations between instrumental responses and reward. Neuroimaging studies have shown that processing anticipatory cues of reward is accompanied by stronger ventral striatum activity in individuals with stronger rewa…	N		not WTP task
Cournot M., Ruidavets J.-B., MarquiãƒÂ© J.-C., Esquirol Y., Baracat B., Ferriãƒâeres J.	2004	Environmental factors associated with body mass index in a population of Southern France	European Journal of Preventive Cardiology	N				not WTP task
Courtney, A.L., Meyer, M.L.	2020	Self-Other representation in the social brain reflects social connection	Journal of Neuroscience	N				not WTP task
Courtney, K.E., Schacht, J.P., Hutchison, K., Roche, D.J.O., Ray, L.A.	2016	Neural substrates of cue reactivity: Association with treatment outcomes and relapse	Addiction Biology	N				not WTP task
Coutanche, M.N.	2013	Distinguishing multi-voxel patterns and mean activation: Why, how, and what does it tell us?	Cognitive, Affective and Behavioral Neuroscience	N				not WTP task
Coutanche, M.N., Solomon, S.H., Thompson-Schill, S.L.	2016	A meta-analysis of fMRI decoding: Quantifying influences on human visual population codes	Neuropsychologia	N				not primary research
Coutlee C.G., Huettel S.A.	2012	The functional neuroanatomy of decision making: Prefrontal control of thought and action	Brain Research	N				not WTP task
Couwenberg, L.E., Boksem, M.A.S., Sanfey, A.G., Smidts, A.	2020	Neural Mechanisms of Choice Diversification	Frontiers in Neuroscience	Y	When asked to select several options at once, people tend to choose a greater diversity of items than when they are asked to make these selections one at a time. Using functional magnetic resonance imaging (fMRI), we provide novel insight into the neural mechanisms underlying diversification in portfolio choices. We found that, as participants made multiple selections from a menu of different opt…	Y	N	wrong contrast
Cox D.D., Savoy R.L.	2003	Functional magnetic resonance imaging (fMRI) "brain reading": Detecting and classifying distributed patterns of fMRI activity in human visual cortex	NeuroImage	N				not WTP task
Cox K.M., Kable J.W.	2014	Bold subjective value signals exhibit robust range adaptation	Journal of Neuroscience	Y	Many theories of decision making assume that choice options are assessed along a common subjective value (SV) scale. The neural correlates of SV are widespread and reliable, despite the wide variation in the range of values over which decisions are made (e.g., between goods worth a few dollars, in some cases, or hundreds of dollars, in others). According to adaptive coding theories (Barlow, 1961)…	Y	N	wrong contrast
Cox R.W.	1996	AFNI: Software for analysis and visualization of functional magnetic resonance neuroimages	Computers and Biomedical Research	N				not WTP task
Cox, J.C.	2008	Chapter 104 Preference Reversals	Handbook of Experimental Economics Results	N				not primary research
Cox, J.C., Grether, D.M.	1996	The preference reversal phenomenon: Response mode, markets and incentives	Economic Theory	N				not fMRI
Cox, J.C., Sadiraj, V.	2019	Incentives	Handbook of Research Methods and Applications in Experimental Economics	N				not fMRI
Cox, J.C., Sadiraj, V., Schmidt, U.	2015	Paradoxes and mechanisms for choice under risk	Experimental Economics	N				not fMRI
Craig A.D.	2009	How do you feel - now? The anterior insula and human awareness	Nature Reviews Neuroscience	N				not primary research
Craig A.D.	2005	Forebrain emotional asymmetry: A neuroanatomical basis?	Trends in Cognitive Sciences	N				not WTP task
Craig A.D.	2003	Interoception: The sense of the physiological condition of the body	Current Opinion in Neurobiology	N				not WTP task
Craig A.D.	2002	How do you feel? Interoception: The sense of the physiological condition of the body	Nature Reviews Neuroscience	N				not primary research
Craig A.D., Chen K., Bandy D., Reiman E.M.	2000	Thermosensory activation of insular cortex	Nature Neuroscience	N				not WTP task
Craig, A.D.	2018	Central neural substrates involved in temperature discrimination, thermal pain, thermal comfort, and thermoregulatory behavior	Handbook of Clinical Neurology	N				not WTP task
Craig, Adam W.	2012	Costly signaling and social valuation: A multi-method examination of social information processing.	Dissertation Abstracts International Section A: Humanities and Social Sciences	Y	Marketers frequently use provocative tactics in order to capture consumers’ interest in brands, products, and messages. Often, advertisements depict attractive, sexually suggestive models even when the image has little to do with the product message. Retail settings are also engineered to utilize attractive sales associates. Importantly, research demonstrates that incidental exposure to such sexu…	Y	N	wrong contrast		N			fMRI study included in thesis( study 7, Effects of Competition on Reward Value), having trouble accessing the whole document but I suspect not WTP
Craik F.I.M.	1994	Memory Changes in Normal Aging	Current Directions in Psychological Science	N				not WTP task
Craik F.I.M., Moroz T.M., Moscovitch M., Stuss D.T., Winocur G., Tulving E., Kapur S.	1999	In search of the self: A positron emission tomography study	Psychological Science	N				not fMRI
Crano W.D.	1977	Primacy versus recency in retention of information and opinion change	Journal of Social Psychology	N				not fMRI
Cremers, H.R., Wager, T.D., Yarkoni, T.	2017	The relation between statistical power and inference in fMRI	PLoS ONE	N				not WTP task
Crespi, C., Pantaleo, G., Cappa, S.F., Canessa, N.	2013	Private and social counterfactual emotions: Behavioural and neural effects	Neuroscience and the Economics of Decision Making	N				not WTP task
Crespi, J.M., Lusk, J.L., Cherry, J.B.C., Martin, L.E., McFadden, B.R., Bruce, A.S.	2016	Neural Activations Associated with Decision-time and Choice in a Milk Labeling Experiment	American Journal of Agricultural Economics	N				not fMRI
Cristofori I, Zhong W, Cohen-Zimerman S, Bulbulia J, Gordon B, Krueger F, Grafman J.	2021	Brain networks involved in the influence of religion on empathy in male Vietnam War veterans	Sci Rep	N				not WTP task
Critchley H.D., Daly E.M., Bullmore E.T., Williams S.C.R., Van Amelsvoort T., Robertson D.M., Rowe A., Phillips M., McAlonan G., Howlin P., Murphy D.G.M.	2000	The functional neuroanatomy of social behaviour: Changes in cerebral blood flow when people with autistic disorder process facial expressions	Brain	N				not WTP task
Critchley H.D., Elliott R., Mathias C.J., Dolan R.J.	2000	Neural activity relating to generation and representation of galvanic skin conductance responses: A functional magnetic resonance imaging study	Journal of Neuroscience	N				not WTP task
Critchley H.D., Mathias C.J., Dolan R.J.	2002	Fear conditioning in humans: The influence of awareness and autonomic arousal on functional neuroanatomy	Neuron	N				not WTP task
Critchley H.D., Mathias C.J., Dolan R.J.	2001	Neural activity in the human brain relating to uncertainty and arousal during anticipation	Neuron	N				not WTP task
Critchley H.D., Rolls E.T.	1996	Hunger and satiety modify the responses of olfactory and visual neurons in the primate orbitofrontal cortex	Journal of Neurophysiology	N				not human participants
Critchley H.D., Wiens S., Rotshtein P., Öhman A., Dolan R.J.	2004	Neural systems supporting interoceptive awareness	Nature Neuroscience	N				not WTP task
Crockett M.J., Fehr E.	2014	Social brains on drugs: Tools for neuromodulation in social neuroscience	Social Cognitive and Affective Neuroscience	N				not WTP task
Crockett M.J., Siegel J.Z., Kurth-Nelson Z., Ousdal O.T., Story G., Frieband C., Grosse-Rueskamp J.M., Dayan P., Dolan R.J.	2015	Dissociable Effects of Serotonin and Dopamine on the Valuation of Harm in Moral Decision Making	Current Biology	N				not fMRI
Crockett, E., Crockett, S.	2019	Endowments and risky choice	Journal of Economic Behavior and Organization	N				not fMRI
Crockett, M.J.	2016	Computational modeling of moral decisions	The Social Psychology of Morality	N				not fMRI
Crockett, M.J.	2016	How Formal Models Can Illuminate Mechanisms of Moral Judgment and Decision Making	Current Directions in Psychological Science	N				not fMRI
Crockett, M.J., Cools, R.	2015	Serotonin and aversive processing in affective and social decision-making	Current Opinion in Behavioral Sciences	N				not fMRI
Crockett, M.J., Siegel, J.Z., Kurth-Nelson, Z., Dayan, P., Dolan, R.J.	2017	Moral transgressions corrupt neural representations of value	Nature Neuroscience	Y	Moral systems universally prohibit harming others for personal gain. However, we know little about how such principles guide moral behavior. Using a task that assesses the financial cost participants ascribe to harming others versus themselves, we probed the relationship between moral behavior and neural representations of profit and pain. Most participants displayed moral preferences, placing a …	N		not WTP task
Crockett, Molly J.; Kurth-Nelson, Zeb; Siegel, Jenifer Z.; Dayan, Peter; Dolan, Raymond J.	2014	Harm to others outweighs harm to self in moral decision making.	PNAS Proceedings of the National Academy of Sciences of the United States of America	Y	Concern for the suffering of others is central to moral decision making. How humans evaluate others’ suffering, relative to their own suffering, is unknown. We investigated this question by inviting subjects to trade off profits for themselves against pain experienced either by themselves or an anonymous other person. Subjects made choices between different amounts of money and different numbers …	Y	N	wrong contrast
Cromwell H.	1950	The relative effect on audience attitude of the first versus the second argumentative speech of a series	Speech Monographs	N				not fMRI
Cromwell H.C., Schultz W.	2003	Effects of expectations for different reward magnitudes on neuronal activity in primate striatum	Journal of Neurophysiology	N				not human participants
Cromwell, H.C., Abe, N., Barrett, K.C., Caldwell-Harris, C., Gendolla, G.H.E., Koncz, R., Sachdev, P.S.	2020	Mapping the interconnected neural systems underlying motivation and emotion: A key step toward understanding the human affectome	Neuroscience and Biobehavioral Reviews	N				not primary research
Crosetto, P., Filippin, A.	2016	A theoretical and experimental appraisal of four risk elicitation methods	Experimental Economics	N				not WTP task
Crosetto, P., Filippin, A.	2013	The "bomb" risk elicitation task	Journal of Risk and Uncertainty	N				not WTP task
Crowson MG, Rocke DJ, Hoang JK, Weissman JL, Kaylie DM.	2017	Cost-effectiveness analysis of a non-contrast screening MRI protocol for vestibular schwannoma in patients with asymmetric sensorineural hearing loss	Neuroradiology	N				not WTP task
Croxson PL, Walton ME, O'Reilly JX, Behrens TE, Rushworth MF.	2009	Effort-based cost-benefit valuation and the human brain	J Neurosci	Y	In both the wild and the laboratory, animals' preferences for one course of action over another reflect not just reward expectations but also the cost in terms of effort that must be invested in pursuing the course of action. The ventral striatum and dorsal anterior cingulate cortex (ACCd) are implicated in the making of cost–benefit decisions in the rat, but there is little information about how…	Y	N	wrong contrast
Cryder, C.E., Lerner, J.S., Gross, J.J., Dahl, R.E.	2008	Misery is not miserly: Sad and self-focused individuals spend more	Psychological Science	Y	Misery is not miserly: Sadness increases the amount of money that decision makers give up to acquire a commodity. The present research investigated when and why the misery-is-not-miserly effect occurs. Drawing on William James's concept of the material self, we tested a model specifying relationships among sadness, self-focus, and the amount of money that decision makers spend. Consistent with ou…	N		not fMRI
Csikszentmihalyi M.	1990	Flow: The psychology of optimal experience	Flow: The Psychology of Optimal Experience	N				not WTP task
Cubillo, A., Makwana, A.B., Hare, T.A.	2019	Differential modulation of cognitive control networks by monetary reward and punishment	Social Cognitive and Affective Neuroscience	Y	Incentives are primary determinants of if and how well an organism will perform a given behavior. Here, we examined how incentive valence and magnitude influence task switching, a critical cognitive control process, and test the predictions that the anterior cingulate cortex (ACC) and the ventral striatum (vStr) function as key nodes linking motivation and control systems in the brain. Our result…	N		not WTP task
Cubitt, R., Gächter, S., Quercia, S.	2017	Conditional cooperation and betrayal aversion	Journal of Economic Behavior and Organization	N				not fMRI
Cubitt, R., Van De Kuilen, G., Mukerji, S.	2020	Discriminating between Models of Ambiguity Attitude: A Qualitative Test	Journal of the European Economic Association	N				not fMRI
Cubitt, R.P., Navarro-Martinez, D., Starmer, C.	2015	On preference imprecision	Journal of Risk and Uncertainty	N				not fMRI
Cuesta, U., Niño, J.I., Martinez, L., Paredes, B.	2020	The Neurosciences of Health Communication: An fNIRS Analysis of Prefrontal Cortex and Porn Consumption in Young Women for the Development of Prevention Health Programs	Frontiers in Psychology	N				not fMRI
Cui Z., Gong G.	2018	The effect of machine learning regression algorithms and sample size on individualized behavioral prediction with functional connectivity features	NeuroImage	N				not WTP task
Cummings, J.R., Gearhardt, A.N.	2020	Prospective associations between parental substance use and youth highly processed food intake in the Fragile Families and Child Wellbeing Study	Drug and Alcohol Dependence	N				not adult participants
Cummings, J.R., Joyner, M.A., Gearhardt, A.N.	2020	Development and preliminary validation of the anticipated effects of food scale	Psychology of Addictive Behaviors	N				not fMRI
Cummings, J.R., Mamtora, T., Tomiyama, A.J.	2019	Non-food rewards and highly processed food intake in everyday life	Appetite	N				not fMRI
Cunillera, T., Fuentemilla, L., Periañez, J., Marco-Pallarès, J., Krämer, U.M., Càmara, E., Münte, T.F., Antoni, R.-F.	2012	Brain oscillatory activity associated with task switching and feedback processing	Cognitive, Affective and Behavioral Neuroscience	N				not WTP task
Cunningham DJ, Paranjape CS, Harris JD, Nho SJ, Olson SA, Mather RC 3rd.	2017	Advanced Imaging Adds Little Value in the Diagnosis of Femoroacetabular Impingement Syndrome	J Bone Joint Surg Am	N				not WTP task
Cunningham DJ, Pidgeon TS, Saltzman EB, Mather RC, Ruch DS.	2022	The Value Added of Advanced Imaging in the Diagnosis and Treatment of Triangular Fibrocartilage Complex Pathology	J Hand Surg Am	N				not WTP task
Cunningham W.A., Zelazo P.D.	2007	Attitudes and evaluations: a social cognitive neuroscience perspective	Trends in Cognitive Sciences	N				not fMRI
Cunningham, W.A., Dunfield, K.A., Stillman, P.E.	2013	Emotional states from affective dynamics	Emotion Review	N				not primary research
Cunningham, W.A., Johnsen, I.R., Waggoner, A.S.	2011	Orbitofrontal cortex provides cross-modal valuation of self-generated stimuli	Social Cognitive and Affective Neuroscience	Y	Prior research has shown that the orbitofrontal cortex (OFC) plays an important role in the representation of the evaluation of stimuli, regardless of stimulus modality. Based on these findings, researchers have proposed that the OFC serves a common currency function, allowing for the direct comparison of different types of perceptual stimuli (e.g. food, drink, money). The present study was desig…	Y	N	wrong contrast
Cunningham, W.A., Kesek, A., Mowrer, S.M.	2009	Distinct orbitofrontal regions encode stimulus and choice valuation	Journal of Cognitive Neuroscience	Y	The weak axiom of revealed preferences suggests that the value of an object can be understood through the simple examination of choices. Although this axiom has driven economic theory, the assumption of equation between value and choice is often violated. fMRI was used to decouple the processes associated with evaluating stimuli from evaluating one's actions. Whereas activity in left posterior ar…	Y	N	wrong contrast
Cunningham, W.A., Luttrell, A.	2015	Attitudes	Brain Mapping: An Encyclopedic Reference	N				not primary research
Curley, S.P., Yates, J.F.	1985	The center and range of the probability interval as factors affecting ambiguity preferences	Organizational Behavior and Human Decision Processes	N				not fMRI
Curley, S.P., Yates, J.F., Abrams, R.A.	1986	Psychological sources of ambiguity avoidance	Organizational Behavior and Human Decision Processes	N				not fMRI
Curran H.V., Kleckham J., Bearn J., Strang J., Wanigaratne S.	2001	Effects of methadone on cognition, mood and craving in detoxifying opiate addicts: A dose-response study	Psychopharmacology	N				not WTP task
Curtis C.E., D'Esposito M.	2004	The effects of prefrontal lesions on working memory performance and theory	Cognitive, Affective and Behavioral Neuroscience	N				not fMRI
Curtis, B.J., Williams, P.G., Anderson, J.S.	2019	Neural reward processing in self-reported short sleepers: Examination of gambling task brain activation in the Human Connectome Project database	Sleep	Y	Study Objectives: Much of what we assume about the effects of short sleep duration on neural reward processing derives from total sleep deprivation studies. Although total sleep deprivation appears rare, habitual short sleep is common: 30% of working US adults report habitually sleeping ≤ 6 hours/night. It remains largely unknown whether habitual short sleepers exhibit similar reward processing b…	N		not WTP task
Cushman, F.	2015	From moral concern to moral constraint	Current Opinion in Behavioral Sciences	N				not fMRI
Cutler, J., Campbell-Meiklejohn, D.	2019	A comparative fMRI meta-analysis of altruistic and strategic decisions to give	NeuroImage	N				not primary research
Cuyul-Vásquez, I., Barría, J.A., Perez, N.F., Fuentes, J.	2019	The influence of verbal suggestions in the management of musculoskeletal pain: a narrative review	Physical Therapy Reviews	N				not primary research
Da Costa Jr. N., Mineto C., Da Silva S.	2008	Disposition effect and gender	Applied Economics Letters	N				not fMRI
Dacey, R.	2003	The S-shaped utility function	Synthese	N				not fMRI
Dacey, R.	2001	Probability weighting and the persistence of disagreement among constituents	Peace Economics, Peace Science and Public Policy	N				not fMRI
d'Acremont, M., Fornari, E., Bossaerts, P.	2013	Activity in Inferior Parietal and Medial Prefrontal Cortex Signals the Accumulation of Evidence in a Probability Learning Task	PLoS Computational Biology	N				not WTP task
d'Acremont, M., Schultz, W., Bossaerts, P.	2013	The human brain Encodes event frequencies while forming subjective beliefs	Journal of Neuroscience	N				not WTP task
Daddaoua, N., Lopes, M., Gottlieb, J.	2016	Intrinsically motivated oculomotor exploration guided by uncertainty reduction and conditioned reinforcement in non-human primates	Scientific Reports	N				not human participants
Dagher, A.	2012	Functional brain imaging of appetite	Trends in Endocrinology and Metabolism	N				not WTP task
Dagher, A.; Neseliler, S.; Han, J.-E.	2017	Appetite as motivated choice: Hormonal and environmental influences.	Decision neuroscience: An integrative perspective.	Y	The alarming increase in the incidence of obesity over the past half-century has led to a vigorous research endeavor to understand the neurobehavioral factors that determine food choices and food intake. Evidence from personality and neurocognitive research consistently demonstrates that body weight is related to poorer self-control and increased impulsivity. Obesity can thus be understood as an …	N		not primary research
Dagher, Alain	2012	Hormones, hunger, and food addiction.	Food and addiction: A comprehensive handbook.	N				not fMRI
D'Agostino A.E., Small D.M.	2012	Neuroimaging the interaction of mind and metabolism in humans	Molecular Metabolism	N				not WTP task
Dahl, R.E., Spielberg, J.M.	2014	Response to Helfinstein &amp; Casey	Developmental Cognitive Neuroscience	N				not primary research
Dai J., Busemeyer J.R.	2014	A probabilistic, dynamic, and attribute-wise model of intertemporal choice	Journal of Experimental Psychology: General	N				not fMRI
Dal Mas, D.E., Wittmann, B.C.	2017	Avoiding boredom: Caudate and insula activity reflects boredom-elicited purchase bias	Cortex	Y	People show a strong tendency to avoid boring situations, but the neural systems mediating this behavioural bias are yet unknown. We used functional magnetic resonance imaging (fMRI) to investigate how the anticipation of a boring task influences decisions to purchase entertainment. Participants accepted higher prices to avoid boredom compared to control tasks, and individual differences in bored…	Y	N	wrong contrast
Dale A.M., Fischl B., Sereno M.I.	1999	Cortical surface-based analysis: I. Segmentation and surface reconstruction	NeuroImage	N				not WTP task
Dalenberg, J.R., Weitkamp, L., Renken, R.J., ter Horst, G.J.	2018	Valence processing differs across stimulus modalities	NeuroImage	N				not WTP task
Damasio A.R.	1996	The somatic marker hypothesis and the possible functions of the prefrontal cortex	Philosophical Transactions of the Royal Society B: Biological Sciences	N				not WTP task
Damasio A.R.	1994	Descartes' Error: Emotion, Reason, and the Human Brain		N				not primary research
Damasio A.R., Tranel D., Damasio H.C.	1991	Somatic markers and the guidance of behavior: Theory and preliminary testing	Frontal Lobe Function and Dysfunction	N				not WTP task
Damiano, C.R., Aloi, J., Dunlap, K., Burrus, C.J., Mosner, M.G., Kozink, R.V., McLaurin, R.E., Mullette-Gillman, O.A., Carter, R.M., Huettel, S.A., McClernon, F.J., Ashley-Koch, A., Dichter, G.S.	2014	Association between the oxytocin receptor (OXTR) gene and mesolimbic responses to rewards	Molecular Autism	Y	Background - There has been significant progress in identifying genes that confer risk for autism spectrum disorders (ASDs). However, the heterogeneity of symptom presentation in ASDs impedes the detection of ASD risk genes. One approach to understanding genetic influences on ASD symptom expression is to evaluate relations between variants of ASD candidate genes and neural endophenotypes in unaff…	N		not WTP task
Damier, Philippe	2015	Why do Parkinson’s disease patients sometimes make wrong decisions?	Journal of Parkinson's Disease	N				not fMRI
Damoiseaux J.S., Greicius M.D.	2009	Greater than the sum of its parts: A review of studies combining structural connectivity and resting-state functional connectivity	Brain Structure and Function	N				not primary research
Danese, G., Fernandes, E., Watson, N.V., Zilioli, S.	2017	Testosterone and cortisol jointly predict the ambiguity premium in an ellsberg-urns experiment	Frontiers in Behavioral Neuroscience	N				not WTP task
Dang, L.C., Samanez-Larkin, G.R., Castrellon, J.J., Perkins, S.F., Cowan, R.L., Zald, D.H.	2018	Individual differences in dopamine D<inf>2</inf> receptor availability correlate with reward valuation	Cognitive, Affective and Behavioral Neuroscience	Y	Reward valuation, which underlies all value-based decision-making, has been associated with dopamine function in many studies of nonhuman animals, but there is relatively less direct evidence for an association in humans. Here, we measured dopamine D2 receptor (DRD2) availability in vivo in humans to examine relations between individual differences in dopamine receptor availability and neural act…	N		not WTP task
Daniel, L., Train, K.	2017	Introduction	Contingent Valuation of Environmental Goods: A Comprehensive Critique	N				not primary research
Daniel, R., Pollmann, S.	2014	A universal role of the ventral striatum in reward-based learning: Evidence from human studies	Neurobiology of Learning and Memory	Y	Reinforcement learning enables organisms to adjust their behavior in order to maximize rewards. Electrophysiological recordings of dopaminergic midbrain neurons have shown that they code the difference between actual and predicted rewards, i.e., the reward prediction error, in many species. This error signal is conveyed to both the striatum and cortical areas and is thought to play a central role…	N		not primary research
Daniel, R., Radulescu, A., Niv, Y.	2020	Intact reinforcement learning but impaired attentional control during multidimensional probabilistic learning in older adults	Journal of Neuroscience	N				not WTP task
Daniels, D.P., Zlatev, J.J.	2019	Choice architects reveal a bias toward positivity and certainty	Organizational Behavior and Human Decision Processes	N				not WTP task
D'Ardenne K., McClure S.M., Nystrom L.E., Cohen J.D.	2008	BOLD responses reflecting dopaminergic signals in the human ventral tegmental area	Science	Y	Current theories hypothesize that dopamine neuronal firing encodes reward prediction errors. Although studies in nonhuman species provide direct support for this theory, functional magnetic resonance imaging (fMRI) studies in humans have focused on brain areas targeted by dopamine neurons [ventral striatum (VStr)] rather than on brainstem dopaminergic nuclei [ventral tegmental area (VTA) and subs…	Y	N	wrong contrast
D'Argembeau, A.	2013	On the role of the ventromedial prefrontal cortex in self-processing: The valuation hypothesis	Frontiers in Human Neuroscience	Y	With the development of functional neuroimaging, important progress has been made in identifying the brain regions involved in self-related processing. One of the most consistent findings has been that the ventromedial prefrontal cortex (vMPFC) is activated when people contemplate various aspects of themselves and their life, such their traits, experiences, preferences, abilities, and goals. Rece…	N		not primary research
D'Argembeau, A., Jedidi, H., Balteau, E., Bahri, M., Phillips, C., Salmon, E.	2012	Valuing one's self: Medial prefrontal involvement in epistemic and emotive investments in self-views	Cerebral Cortex	Y	Recent neuroimaging research has revealed that the medial prefrontal cortex (MPFC) is consistently engaged when people form mental representations of themselves. However, the precise function of this region in self-representation is not yet fully understood. Here, we investigate whether the MPFC contributes to epistemic and emotive investments in self-views, which are essential components of the …	N		not WTP task
Darmon N., Ferguson E., Briend A.	2003	Do economic constraints encourage the selection of energy dense diets?	Appetite	N				not fMRI
Daruvala, D.	2010	Would the right social preference model please stand up!	Journal of Economic Behavior and Organization	N				not fMRI
Daselaar S.M., Fleck M.S., Dobbins I.G., Madden D.J., Cabeza R.	2006	Effects of healthy aging on hippocampal and rhinal memory functions: An event-related fMRI study	Cerebral Cortex	N				not WTP task
Daskalopoulou M., Rodger A., Phillips A.N., Sherr L., Speakman A., Collins S., Elford J., Johnson M.A., Gilson R., Fisher M., Wilkins E., Anderson J., McDonnell J., Edwards S., Perry N., O'Connell R., Lascar M., Jones M., Johnson A.M., Hart G., Miners A., Geretti A.-M., Burman W.J., Lampe F.C.	2014	Recreational drug use, polydrug use, and sexual behaviour in HIV-diagnosed men who have sex with men in the UK: Results from the cross-sectional ASTRA study	The Lancet HIV	N				not WTP task
Daugherty, T., Hoffman, E.	2016	Neuromarketing: Understanding the application of neuroscientific methods within marketing research	Ethics and Neuromarketing: Implications for Market Research and Business Practice	N				not WTP task
Daunizeau J., Stephan K.E., Friston K.J.	2012	Stochastic dynamic causal modelling of fMRI data: Should we care about neural noise?	NeuroImage	N				not WTP task
Davatzikos C., Ruparel K., Fan Y., Shen D.G., Acharyya M., Loughead J.W., Gur R.C., Langleben D.D.	2005	Classifying spatial patterns of brain activity with machine learning methods: Application to lie detection	NeuroImage	N				not WTP task
Dave, C., Eckel, C.C., Johnson, C.A., Rojas, C.	2010	Eliciting risk preferences: When is simple better?	Journal of Risk and Uncertainty	N				not fMRI
Davey C.G., Allen N.B., Harrison B.J., Dwyer D.B., Yücel M.	2010	Being liked activates primary reward and midline self-related brain regions	Human Brain Mapping	N				not WTP task
Davidenko, O.	2019	Macronutrient Valuation: A Novel Tool to Study Food Preference and Choice	Journal of Nutrition	N				not fMRI
Davidenko, O., Bonny, J.-M., Morrot, G., Jean, B., Claise, B., Benmoussa, A., Fromentin, G., Tomé, D., Nadkarni, N., Darcel, N.	2018	Differences in BOLD responses in brain reward network reflect the tendency to assimilate a surprising flavor stimulus to an expected stimulus	NeuroImage	N				not WTP task
Davidovic, M., Starck, G., Olausson, H.	2019	Processing of affective and emotionally neutral tactile stimuli in the insular cortex	Developmental Cognitive Neuroscience	N				not WTP task
Davidow, J.Y., Foerde, K., Galván, A., Shohamy, D.	2016	An Upside to Reward Sensitivity: The Hippocampus Supports Enhanced Reinforcement Learning in Adolescence	Neuron	Y	Adolescents are notorious for engaging in reward-seeking behaviors, a tendency attributed to heightened activity in the brain’s reward systems during adolescence. It has been suggested that reward sensitivity in adolescence might be adaptive, but evidence of an adaptive role has been scarce. Using a probabilistic reinforcement learning task combined with reinforcement learning models and fMRI, we…	N		not adult participants
Davidow, J.Y., Insel, C., Somerville, L.H.	2018	Adolescent Development of Value-Guided Goal Pursuit	Trends in Cognitive Sciences	N				not adult participants
David-Pur, L., Galil, K., Rosenboim, M.	2020	To decrease or not to decrease: The impact of zero and negative interest rates on investment decisions	Journal of Behavioral and Experimental Economics	N				not fMRI
Davidson R.J., Irwin W.	1999	The functional neuroanatomy of emotion and affective style	Trends in Cognitive Sciences	N				not WTP task
Davidson R.J., Putnam K.M., Larson C.L.	2000	Dysfunction in the neural circuitry of emotion regulation - A possible prelude to violence	Science	N				not WTP task
Davidson T.L., Swithers S.E.	2004	A Pavlovian approach to the problem of obesity	International Journal of Obesity	N				not fMRI
Davies N.B.	1978	Territorial defence in the speckled wood butterfly (Pararge aegeria): The resident always wins	Animal Behaviour	N				not fMRI
Davis C., Fox J.	2008	Sensitivity to reward and body mass index (BMI): Evidence for a non-linear relationship	Appetite	N				not fMRI
Davis C.E., Hauf J.D., Wu D.Q., Everhart D.E.	2011	Brain function with complex decision making using electroencephalography	International Journal of Psychophysiology	N				not fMRI
Davis K.D., Hutchison W.D., Lozano A.M., Tasker R.R., Dostrovsky J.O.	2000	Human anterior cingulate cortex neurons modulated by attention-demanding tasks	Journal of Neurophysiology	N				not WTP task
Davis M.H.	1980	A multidimensional approach to individual differences in empathy	JSAS Catalog of Selected Documents in Psychology	N				not fMRI
Davis, A.M.	2019	Biases in individual decision-making	The Handbook of Behavioral Operations	N				not fMRI
Davis, T., LaCour, M., Beyer, E., Finck, J.L., Miller, M.F.	2020	Neural correlates of attitudes and risk perception for food technology topics	Food Quality and Preference	N				not WTP task
Davvetas, V., Sichtmann, C., Diamantopoulos, A.	2015	The impact of perceived brand globalness on consumers' willingness to pay	International Journal of Research in Marketing	N				not fMRI
Daw N.D., Niv Y., Dayan P.	2005	Uncertainty-based competition between prefrontal and dorsolateral striatal systems for behavioral control	Nature Neuroscience	N				not WTP task
Daw N.D., O'Doherty J.P., Dayan P., Seymour B., Dolan R.J.	2006	Cortical substrates for exploratory decisions in humans	Nature	Y	Decision making in an uncertain environment poses a conflict between the opposing demands of gathering and exploiting information. In a classic illustration of this ‘exploration–exploitation’ dilemma1, a gambler choosing between multiple slot machines balances the desire to select what seems, on the basis of accumulated experience, the richest option, against the desire to choose a less familiar …	N		not WTP task
Daw ND, Gershman SJ, Seymour B, Dayan P, Dolan RJ.	2011	Model-based influences on humans' choices and striatal prediction errors	Neuron	Y	The mesostriatal dopamine system is prominently implicated in model-free reinforcement learning, with fMRI BOLD signals in ventral striatum notably covarying with model-free prediction errors. However, latent learning and devaluation studies show that behavior also shows hallmarks of model-based planning, and the interaction between model-based and model-free values, prediction errors, and prefer…	Y	N	wrong contrast
Dawes C.T., Fowler J.H., Johnson T., McElreath R., Smirnov O.	2007	Egalitarian motives in humans	Nature	N				not WTP task
Dawes, Christopher T.; John Loewen, Peter; Schreiber, Darren; Simmons, Alan N.; Flagan, Taru; McElreath, Richard; Bokemper, Scott E.; Fowler, James H.; Paulus, Martin P.	2012	Neural basis of egalitarian behavior.	PNAS Proceedings of the National Academy of Sciences of the United States of America	Y	Individuals are willing to sacrifice their own resources to promote equality in groups. These costly choices promote equality and are associated with behavior that supports cooperation in humans, but little is known about the brain processes involved. We use functional MRI to study egalitarian preferences based on behavior observed in the “random income game.” In this game, subjects decide whethe…	Y	N	wrong contrast
Dayan P.	2008	The role of value systems in decision making	Better Than Conscious? Decision Making, the Human Mind, and Implications for Institutions	Y	Values, rewards, and costs play a central role in economic, statistical, and psychological notions of decision making. They also have surprisingly direct neural realizations. This chapter discusses the ways in which different value systems interact with different decision- making systems to fashion and shape affectively appropriate behavior in complex environments. Forms of deliberative and autom…	N		not primary research
Dayan P., Balleine B.W.	2002	Reward, motivation, and reinforcement learning	Neuron	Y	There is substantial evidence that dopamine is involved in reward learning and appetitive conditioning. However, the major reinforcement learning-based theoretical models of classical conditioning (crudely, prediction learning) are actually based on rules designed to explain instrumental conditioning (action learning). Extensive anatomical, pharmacological, and psychological data, particularly co…	N		not primary research
Dayan P., Daw N.D.	2008	Decision theory, reinforcement learning, and the brain	Cognitive, Affective and Behavioral Neuroscience	Y	Decision making is a core competence for animals and humans acting and surviving in environments they only partially comprehend, gaining rewards and punishments for their troubles. Decision-theoretic concepts permeate experiments and computational models in ethology, psychology, and neuroscience. Here, we review a well-known, coherent Bayesian approach to decision making, showing how it unifies i…	N		not primary research
Dayan P., Niv Y.	2008	Reinforcement learning: The Good, The Bad and The Ugly	Current Opinion in Neurobiology	N				not WTP task
Dayan P., Niv Y., Seymour B., D. Daw N.	2006	The misbehavior of value and the discipline of the will	Neural Networks	Y	Most reinforcement learning models of animal conditioning operate under the convenient, though fictive, assumption that Pavlovian conditioning concerns prediction learning whereas instrumental conditioning concerns action learning. However, it is only through Pavlovian responses that Pavlovian prediction learning is evident, and these responses can act against the instrumental interests of the su…	N		not fMRI
D'Cruz, A.-M., Ragozzino, M.E., Mosconi, M.W., Pavuluri, M.N., Sweeney, J.A.	2011	Human reversal learning under conditions of certain versus uncertain outcomes	NeuroImage	N				not WTP task
De Agrò M, Grimwade D, Bach R, Czaczkes TJ.	2021	Irrational risk aversion in an ant	Anim Cogn	N				not human participants
De Araujo I.E., Geha P., Small D.M.	2012	Orosensory and homeostatic functions of the insular taste cortex	Chemosensory Perception	N				not WTP task
De Araujo I.E., Lin T., Veldhuizen M.G., Small D.M.	2013	Metabolic regulation of brain response to food cues	Current Biology	Y	Identification of energy sources depends upon the ability to form associations between food cues and nutritional value. As such, cues previously paired with calories elicit neuronal activation in the nucleus accumbens (NAcc), which reflects the reinforcing value of food [1, 2, 3, 4]. The identity of the physiological signals regulating this response remains elusive. Using fMRI, we examined brain …	N		not WTP task
de Araujo I.E., Oliveira-Maia A.J., Sotnikova T.D., Gainetdinov R.R., Caron M.G., Nicolelis M.A.L., Simon S.A.	2008	Food Reward in the Absence of Taste Receptor Signaling	Neuron	Y	Food palatability and hedonic value play central roles in nutrient intake. However, postingestive effects can influence food preferences independently of palatability, although the neurobiological bases of such mechanisms remain poorly understood. Of central interest is whether the same brain reward circuitry that is responsive to palatable rewards also encodes metabolic value independently of ta…	N		not human participants
De Araujo I.E., Rolls E.T., Velazco M.I., Margot C., Cayeux I.	2005	Cognitive modulation of olfactory processing	Neuron	N				not WTP task
De Araujo I.E.T., Kringelbach M.L., Rolls E.T., Hobden P.	2003	Representation of umami taste in the human brain	Journal of Neurophysiology	N				not WTP task
De Araujo I.E.T., Rolls E.T., Kringelbach M.L., McGlone F., Phillips N.	2003	Taste-olfactory convergence, and the representation of the pleasantness of flavour, in the human brain	European Journal of Neuroscience	Y	The functional architecture of the central taste and olfactory systems in primates provides evidence that the convergence of taste and smell information onto single neurons is realized in the caudal orbitofrontal cortex (and immediately adjacent agranular insula). These higher‐order association cortical areas thus support flavour processing. Much less is known, however, about homologous regions i…	N		not WTP task
de Araujo, I.E.	2016	High fat takes the low road to the brain's reinforcement system	Current Opinion in Behavioral Sciences	N				not fMRI
De Araujo, I.E., Schatzker, M., Small, D.M.	2020	Rethinking food reward	Annual Review of Psychology	N				not primary research
De Bellis, Michael D.; Wang, Lihong; Bergman, Sara R.; Yaxley, Richard H.; Hooper, Stephen R.; Huettel, Scott A.	2013	Neural mechanisms of risky decision-making and reward response in adolescent onset cannabis use disorder.	Drug and Alcohol Dependence	N				not adult participants
de Berker, A.O., Kurth-Nelson, Z., Rutledge, R.B., Bestmann, S., Dolan, R.J.	2019	Computing value from quality and quantity in human decision-making	Journal of Neuroscience	Y	How organisms learn the value of single stimuli through experience is well described. In many decisions, however, value estimates are computed “on the fly” by combining multiple stimulus attributes. The neural basis of this computation is poorly understood. Here we explore a common scenario in which decision-makers must combine information about quality and quantity to determine the best option. …	Y	N	wrong contrast
de Boer, J., Aiking, H.	2017	Pursuing a Low Meat Diet to Improve Both Health and Sustainability: How Can We Use the Frames that Shape Our Meals?	Ecological Economics	N				not fMRI
De Brabander, C.J., Martens, R.L.	2014	Towards a unified theory of task-specific motivation	Educational Research Review	N				not fMRI
De Dreu, C.K.W., Giacomantonio, M., Giffin, M.R., Vecchiato, G.	2019	Psychological constraints on aggressive predation in economic contests	Journal of Experimental Psychology: General	N				not fMRI
De Dreu, C.K.W., Gross, J.	2019	Homo oeconomicus with a personality - traitbased differences in decision making	Handbook of Research Methods and Applications in Experimental Economics	N				not fMRI
de Ferran F., Grunert K.G.	2007	French fair trade coffee buyers' purchasing motives: An exploratory study using means-end chains analysis	Food Quality and Preference	N				not fMRI
De Finetti B.	1964	Foresight: Its logical laws, its subjective sources	Studies in Subjective Probability	N				not fMRI
de Groot, I.M., Antonides, G., Read, D., Raaij, W.F.v.	2009	The effects of direct experience on consumer product evaluation	Journal of Socio-Economics	N				not fMRI
De Groote, H., Chege, C.K., Tomlins, K., Gunaratna, N.S.	2014	Combining experimental auctions with a modified home-use test to assess rural consumers' acceptance of quality protein maize, a biofortified crop	Food Quality and Preference	N				not fMRI
De Groote, H., Kariuki, S.W., Traore, D., Taylor, J.R.N., Ferruzzi, M.G., Hamaker, B.R.	2018	Measuring consumers' interest in instant fortified pearl millet products: a field experiment in Touba, Senegal	Journal of the Science of Food and Agriculture	N				not fMRI
De Groote, H., Kimenju, S.C., Morawetz, U.B.	2011	Estimating consumer willingness to pay for food quality with experimental auctions: The case of yellow versus fortified maize meal in Kenya	Agricultural Economics	N				not fMRI
De Groote, H., Mugalavai, V., Ferruzzi, M., Onkware, A., Ayua, E., Duodu, K.G., Ndegwa, M., Hamaker, B.R.	2020	Consumer Acceptance and Willingness to Pay for Instant Cereal Products With Food-to-Food Fortification in Eldoret, Kenya	Food and Nutrition Bulletin	N				not fMRI
De Groote, H., Narrod, C., Kimenju, S.C., Bett, C., Scott, R.P.B., Tiongco, M.M., Gitonga, Z.M.	2016	Measuring rural consumers' willingness to pay for quality labels using experimental auctions: The case of aflatoxin-free maize in Kenya	Agricultural Economics (United Kingdom)	N				not fMRI
De la Fuente-Fernández R., Ruth T.J., Sossi V., Schulzer M., Calne D.B., Stoessl A.J.	2001	Expectation and dopamine release: Mechanism of the placebo effect in Parkinson's disease	Science	N				not WTP task
De Martino B., Camerer C.F., Adolphs R.	2010	Amygdala damage eliminates monetary loss aversion	Proceedings of the National Academy of Sciences of the United States of America	Y	Losses are a possibility in many risky decisions, and organisms have evolved mechanisms to evaluate and avoid them. Laboratory and field evidence suggests that people often avoid risks with losses even when they might earn a substantially larger gain, a behavioral preference termed “loss aversion.” The cautionary brake on behavior known to rely on the amygdala is a plausible candidate mechanism f…	N		not fMRI
De Martino B., Kumaran D., Seymour B., Dolan R.J.	2006	Frames, biases and rational decision-making in the human brain	Science	Y	Human choices are remarkably susceptible to the manner in which options are presented. This so-called “framing effect” represents a striking violation of standard economic accounts of human rationality, although its underlying neurobiology is not understood. We found that the framing effect was specifically associated with amygdala activity, suggesting a key role for an emotional system in mediat…	Y	N	wrong contrast
De Martino, B.	2012	The Effect of Context on Choice and Value	Neuroscience of Preference and Choice	Y	This chapter focuses on the neural computations underlying choice behavior in situations where the contextual information is manipulated exogenously by the experimenter. This chapter also discusses how the underlying value signals are modulated by contextual information, focusing in particular on how reference-dependent and reference-independent values are represented in the orbitofrontal cortex.…	N		not primary research
De Martino, B., Kumaran, D., Holt, B., Dolan, R.J.	2009	The neurobiology of reference-dependent value computation	Journal of Neuroscience	Y	A key focus of current research in neuroeconomics concerns how the human brain computes value. Although, value has generally been viewed as an absolute measure (e.g., expected value, reward magnitude), much evidence suggests that value is more often computed with respect to a changing reference point, rather than in isolation. Here, we present the results of a study aimed to dissociate brain regi…	Y	Y			Y	outside	Y
De Martino, Benedetto; Fleming, Stephen M.; Garrett, Neil; Dolan, Raymond J.	2013	Confidence in value-based choice.	Nature Neuroscience	Y	Decisions are never perfect, with confidence in one's choices fluctuating over time. How subjective confidence and valuation of choice options interact at the level of brain and behavior is unknown. Using a dynamic model of the decision process, we show that confidence reflects the evolution of a decision variable over time, explaining the observed relation between confidence, value, accuracy and…	Y	Y			Y	outside	Y
de Meza, D., Reyniers, D.	2013	Debiasing the Becker-degroot-marschak valuation mechanism	Economics Bulletin	N				not fMRI
De Nicola, F.	2013	Weather insurance as a means of supporting vulnerable agriculture, and impacts of climate change	CAB Reviews: Perspectives in Agriculture, Veterinary Science, Nutrition and Natural Resources	N				not primary research
De Pascalis V., Chiaradia C., Carotenuto E.	2002	The contribution of suggestibility and expectation to placebo analgesia phenomenon in an experimental setting	Pain	N				not WTP task
De Pelsmacker P., Driesen L., Rayp G.	2005	Do consumers Care about ethics? Willingness to pay for fair-trade coffee	Journal of Consumer Affairs	N				not fMRI
De Quervain D.J.-F., Fischbacher U., Treyer V., Schellhammer M., Schnyder U., Buck A., Fehr E.	2004	The neural basis of altruistic punishment	Science	N				not WTP task
De Ridder, D., Vanneste, S., Gillett, G., Manning, P., Glue, P., Langguth, B.	2016	Psychosurgery Reduces Uncertainty and Increases Free Will? A Review	Neuromodulation	N				not primary research
de Rooij M, Crienen S, Witjes JA, Barentsz JO, Rovers MM, Grutters JP.	2014	Cost-effectiveness of magnetic resonance (MR) imaging and MR-guided targeted biopsy versus systematic transrectal ultrasound-guided biopsy in diagnosing prostate cancer: a modelling study from a health care perspective	Eur Urol	N				not WTP task
de Visser L., van der Knaap L.J., van de Loo A.J.A.E., van der Weerd C.M.M., Ohl F., van den Bos R.	2010	Trait anxiety affects decision-making differently in healthy men and women: Towards gender-specific endophenotypes of anxiety	Neuropsychologia	N				not WTP task
De Wit S., Barker R.A., Dickinson A.D., Cools R.	2011	Habitual versus goal-directed action control in Parkinson disease	Journal of Cognitive Neuroscience	N				not WTP task
De Wit S., Standing H.R., Devito E.E., Robinson O.J., Ridderinkhof K.R., Robbins T.W., Sahakian B.J.	2012	Reliance on habits at the expense of goal-directed control following dopamine precursor depletion	Psychopharmacology	N				not WTP task
Debener S., Minow F., Emkes R., Gandras K., de Vos M.	2012	How about taking a low-cost, small, and wireless EEG for a walk?	Psychophysiology	N				not fMRI
Decety J., Cowell J.M.	2014	The complex relation between morality and empathy	Trends in Cognitive Sciences	N				not WTP task
Decety J., Porges E.C.	2011	Imagining being the agent of actions that carry different moral consequences: An fMRI study	Neuropsychologia	N				not WTP task
Decety, J., Yoder, K.J.	2017	The Emerging Social Neuroscience of Justice Motivation	Trends in Cognitive Sciences	N				not WTP task
Deci E.L.	1971	Effects of externally mediated rewards on intrinsic motivation	Journal of Personality and Social Psychology	N				not fMRI
Deci E.L., Ryan R.M.	1985	Intrinsic Motivation and Self-determination in Human Behavior		N				not fMRI
Deci E.L., Ryan R.M., Koestner R.	1999	A meta-analytic review of experiments examining the effects of extrinsic rewards on intrinsic motivation	Psychological Bulletin	N				not primary research
Deci, E.L.	2016	Intrinsic motivation and self-determination	The Curated Reference Collection in Neuroscience and Biobehavioral Psychology	N				not WTP task
Deck, C., Jahedi, S.	2015	An experimental investigation of time discounting in strategic settings	Journal of Behavioral and Experimental Economics	N				not fMRI
Decker, J.H., Lourenco, F.S., Doll, B.B., Hartley, C.A.	2015	Experiential reward learning outweighs instruction prior to adulthood	Cognitive, Affective and Behavioral Neuroscience	Y	Throughout our lives, we face the important task of distinguishing rewarding actions from those that are best avoided. Importantly, there are multiple means by which we acquire this information. Through trial and error, we use experiential feedback to evaluate our actions. We also learn which actions are advantageous through explicit instruction from others. Here, we examined whether the influenc…	N		not fMRI
Declerck C.H., Boone C., Emonds G.	2013	When do people cooperate? The neuroeconomics of prosocial decision making	Brain and Cognition	Y	Understanding the roots of prosocial behavior is an interdisciplinary research endeavor that has generated an abundance of empirical data across many disciplines. This review integrates research findings from different fields into a novel theoretical framework that can account for when prosocial behavior is likely to occur. Specifically, we propose that the motivation to cooperate (or not), gener…	N		not primary research
Declerck, C., Boone, C.	2015	Neuroeconomics of Prosocial Behavior: The Compassionate Egoist	Neuroeconomics of Prosocial Behavior: The Compassionate Egoist	N				not primary research
Deco G., Rolls E.T.	2006	Decision-making and Weber's law: A neurophysiological model	European Journal of Neuroscience	Y	We describe an integrate‐and‐fire attractor model of the decision‐related activity of ventral premotor cortex (VPC) neurons during a vibrotactile frequency comparison task [Romo et al. (2004)Neuron, 41, 165–173]. Populations of neurons for each decision in a biased competition attractor network receive a bias input that depends on the firing rates of VPC neurons that code for the two vibrotactile…	N		not fMRI
Deco G., Rolls E.T., Romo R.	2009	Stochastic dynamics as a principle of brain function	Progress in Neurobiology	N				not WTP task
Dehaene S.	2009	Origins of mathematical intuitions: The case of arithmetic	Annals of the New York Academy of Sciences	N				not WTP task
Dehaene S., Dehaene-Lambertz G., Cohen L.	1998	Abstract representations of numbers in the animal and human brain	Trends in Neurosciences	N				not WTP task
Dehaene S., Kerszberg M., Changeux J.-P.	1998	A neuronal model of a global workspace in effortful cognitive tasks	Proceedings of the National Academy of Sciences of the United States of America	N				not WTP task
Dehaene S., Molko N., Cohen L., Wilson A.J.	2004	Arithmetic and the brain	Current Opinion in Neurobiology	N				not WTP task
Dehaene S., Piazza M., Pinel P., Cohen L.	2003	Three parietal circuits for number processing	Cognitive Neuropsychology	N				not fMRI
Deichmann R., Gottfried J.A., Hutton C., Turner R.	2003	Optimized EPI for fMRI studies of the orbitofrontal cortex	NeuroImage	N				not WTP task
Dekel E., Lipman B.L., Rustichini A.	1998	Standard state-space models preclude unawareness	Econometrica	N				not fMRI
Del Arco A., Mora F.	2005	Glutamate-dopamine in vivo interaction in the prefrontal cortex modulates the release of dopamine and acetylcholine in the nucleus accumbens of the awake rat	Journal of Neural Transmission	N				not WTP task
Del Prete, M., Samoggia, A.	2020	Chocolate consumption and purchasing behaviour review: Research issues and insights for future research	Sustainability (Switzerland)	N				not primary research
Delaney, H.D., Wallsten, T.S.	1977	Probabilistic information processing: Effects of a biased payoff matrix on choices and bids	Organizational Behavior and Human Performance	N				not fMRI
DelDonno, S.R., Karstens, A.J., Cerny, B., Kling, L.R., Jenkins, L.M., Stange, J.P., Nusslock, R., Shankman, S.A., Langenecker, S.A.	2019	The Titrated Monetary Incentive Delay Task: Sensitivity, convergent and divergent validity, and neural correlates in an RDoC sample	Journal of Clinical and Experimental Neuropsychology	Y	Introduction: Neuropsychological tests are designed to assay brain function via performance measurements. Many tests corresponding to visual and motor cortex function have been validated. Tests probing reward circuitry, including the ventral striatum (VS), could benefit assessment of numerous neurological and psychiatric disorders in which reward or VS function is disturbed. The present study sou…	N		not WTP task
Delgado M.R.	2007	Reward-related responses in the human striatum	Annals of the New York Academy of Sciences	Y	ABSTRACT: Much of our knowledge of how reward information is processed in the brain comes from a rich animal literature. Recently, the advancement of neuroimaging techniques has allowed researchers to extend such investigations to the human brain. A common finding across species and methodologies is the involvement of the striatum, the input structure of the basal ganglia, in a circuit responsibl…	N		not primary research
Delgado M.R., Frank R.H., Phelps E.A.	2005	Perceptions of moral character modulate the neural systems of reward during the trust game	Nature Neuroscience	Y	Studies of reward learning have implicated the striatum as part of a neural circuit that guides and adjusts future behavior on the basis of reward feedback. Here we investigate whether prior social and moral information about potential trading partners affects this neural circuitry. Participants made risky choices about whether to trust hypothetical trading partners after having read vivid descri…	N		not WTP task
Delgado M.R., Jou R.L., Phelps E.A.	2011	Neural systems underlying aversive conditioning in humans with primary and secondary reinforcers	Frontiers in Neuroscience	Y	Money is a secondary reinforcer commonly used across a range of disciplines in experimental paradigms investigating reward learning and decision-making. The effectiveness of monetary reinforcers during aversive learning and associated neural basis, however, remains a topic of debate. Specifically, it is unclear if the initial acquisition of aversive representations of monetary losses depends on s…	N		not WTP task
Delgado M.R., Li J., Schiller D., Phelps E.A.	2008	Review. The role of the striatum in aversive learning and aversive prediction errors	Philosophical Transactions of the Royal Society B: Biological Sciences	N				not primary research
Delgado M.R., Locke H.M., Stenger V.A., Fiez J.A.	2003	Dorsal striatum responses to reward and punishment: Effects of valence and magnitude manipulations	Cognitive, Affective and Behavioral Neuroscience	Y	The goal of this research was to further our understanding of how the striatum responds to the delivery of affective feedback. Previously, we had found that the striatum showed a pattern of sustained activation after presentation of a monetary reward, in contrast to a decrease in the hemodynamic response after a punishment. In this study, we tested whether the activity of the striatum could be mo…	N		not WTP task
Delgado M.R., Miller M.M., Inati S., Phelps E.A.	2005	An fMRI study of reward-related probability learning	NeuroImage	Y	The human striatum has been implicated in processing reward-related information. More recently, activity in the striatum, particularly the caudate nucleus, has been observed when a contingency between behavior and reward exists, suggesting a role for the caudate in reinforcement-based learning. Using a gambling paradigm, in which affective feedback (reward and punishment) followed simple, random …	Y	N	wrong contrast
Delgado M.R., Nearing K.I., LeDoux J.E., Phelps E.A.	2008	Neural Circuitry Underlying the Regulation of Conditioned Fear and Its Relation to Extinction	Neuron	N				not WTP task
Delgado M.R., Nystrom L.E., Fissell C., Noll D.C., Fiez J.A.	2000	Tracking the hemodynamic responses to reward and punishment in the striatum	Journal of Neurophysiology	Y	Research suggests that the basal ganglia complex is a major component of the neural circuitry that mediates reward-related processing. However, human studies have not yet characterized the response of the basal ganglia to an isolated reward, as has been done in animals. We developed an event-related functional magnetic resonance imaging paradigm to identify brain areas that are activated after pr…	N		not WTP task
Delgado M.R., Schotter A., Ozbay E.Y., Phelps E.A.	2008	Understanding overbidding: Using the neural circuitry of reward to design economic auctions	Science	Y	We take advantage of our knowledge of the neural circuitry of reward to investigate a puzzling economic phenomenon: Why do people overbid in auctions? Using functional magnetic resonance imaging (fMRI), we observed that the social competition inherent in an auction results in a more pronounced blood oxygen level–dependent (BOLD) response to loss in the striatum, with greater overbidding correlate…	Y	N	not whole brain analysis				N	first price sealed bid auction (for unknown values), compared to lottery
Delgado, M.R., Beer, J.S., Fellows, L.K., Huettel, S.A., Platt, M.L., Quirk, G.J., Schiller, D.	2016	Viewpoints: Dialogues on the functional role of the ventromedial prefrontal cortex	Nature Neuroscience	N				not WTP task
Delgado, M.R., Ravizza, S.M., Porcelli, A.J.	2015	Motivational influences on cognitive control: The role of reward processing	Motivation and Cognitive Control	Y	n/a	N		not primary research
Delhanty P.J.D., Neggers S.J., Van Der Lely A.J.	2014	Should we consider Des-acyl ghrelin as a separate hormone and if so, what does it do?	Frontiers of Hormone Research	N				not WTP task
Delhanty P.J.D., Neggers S.J., Van Der Lely A.J.	2012	Ghrelin: The differences between acyl- and des-acyl ghrelin	European Journal of Endocrinology	N				not WTP task
Delhey J.	2009	From materialist to postmaterialist happiness? National affluence and determinants of life satisfaction in cross-national perspective	World Values Research	N				not fMRI
De-Magistris, T., Gracia, A.	2016	Assessing Projection Bias in Consumers Food Preferences	PLoS ONE	N				not fMRI
DeMartino, B., O'Doherty, J., Ray, D., Bossaerts, P., Camerer, C.	2013	In the mind of the market: Theory of mind biases value computation during financial bubbles	Neuron	N				not WTP task
Demont, M., Ndour, M.	2015	Upgrading rice value chains: Experimental evidence from 11 African markets	Global Food Security	N				not fMRI
Demos K.E., Heatherton T.F., Kelley W.M.	2012	Individual differences in nucleus accumbens activity to food and sexual images predict weight gain and sexual behavior	Journal of Neuroscience	Y	Failures of self-regulation are common, leading to many of the most vexing problems facing contemporary society, from overeating and obesity to impulsive sexual behavior and STDs. One reason that people may be prone to engaging in unwanted behaviors is heightened sensitivity to cues related to those behaviors; people may overeat because of hyperresponsiveness to food cues, addicts may relapse fol…	Y	N	wrong contrast
Demos, K.E., McCaffery, J.M., Thomas, J.G., Mailloux, K.A., Hare, T.A., Wing, R.R.	2017	Identifying the mechanisms through which behavioral weight-loss treatment improves food decision-making in obesity	Appetite	N				not fMRI
Demsetz H.	1967	Toward a theory of property rights	American Economic Review	N				not fMRI
Demuynck, T.	2013	A mechanism for eliciting the mean and quantiles of a random variable	Economics Letters	N				not fMRI
Den Ouden H.E.M., Frith U., Frith C., Blakemore S.-J.	2005	Thinking about intentions	NeuroImage	N				not WTP task
Denant-Boemont, L., Faulin, J., Hammiche, S., Serrano-Hernandez, A.	2018	Managing transportation externalities in the Pyrenees region: Measuring the willingness-to-pay for road freight noise reduction using an experimental auction mechanism	Journal of Cleaner Production	N				not fMRI
Denburg N.L., Cole C.A., Hernandez M., Yamada T.H., Tranel D., Bechara A., Wallace R.B.	2007	The orbitofrontal cortex, real-world decision making, and normal aging	Annals of the New York Academy of Sciences	N				not WTP task
Dennis N.A., Cabeza R.	2011	Age-related dedifferentiation of learning systems: An fMRI study of implicit and explicit learning	Neurobiology of Aging	N				not WTP task
Dennis, M., Simic, N., Bigler, E.D., Abildskov, T., Agostino, A., Taylor, H.G., Rubin, K., Vannatta, K., Gerhardt, C.A., Stancin, T., Yeates, K.O.	2013	Cognitive, affective, and conative theory of mind (ToM) in children with traumatic brain injury	Developmental Cognitive Neuroscience	N				not adult participants
Dennison, Jeffrey B.; Sazhin, Daniel; Smith, David V.	2022	Decision neuroscience and neuroeconomics: Recent progress and ongoing challenges.	WIREs Cognitive Science	N				not primary research
Depasque Swanson, S., Tricomi, E.	2014	Goals and task difficulty expectations modulate striatal responses to feedback	Cognitive, Affective and Behavioral Neuroscience	Y	The striatum plays a critical role in learning from reward, and it has been implicated in learning from performance-related feedback as well. Positive and negative performance-related feedback is known to engage the striatum during learning by eliciting a response similar to the reinforcement signal for extrinsic rewards and punishments. Feedback is an important tool used to teach new skills and …	N		not WTP task
Deppe M, Schwindt W, Kugel H, Plassmann H, Kenning P.	2005	Nonlinear responses within the medial prefrontal cortex reveal when specific implicit information influences economic decision making.	J Neuroimaging.	Y	Background and purpose: The authors used functional magnetic resonance imaging (fMRI) to investigate how individual economic decisions are influenced by implicit memory contributions. Methods: Twenty-two participants were asked to make binary decisions between different brands of sensorily nearly undistinguishable consumer goods. Changes of brain activity comparing decisions in the presence or ab…	Y	N	wrong contrast		N			binary decision-making task, coffee or beer, 2afc to buy, does not state at what price
Deppe M., Schwindt W., Krämer J., Kugel H., Plassmann H., Kenning P., Ringelstein E.B.	2005	Evidence for a neural correlate of a framing effect: Bias-specific activity in the ventromedial prefrontal cortex during credibility judgments	Brain Research Bulletin	N				not WTP task
Der-Avakian A., Markou A.	2012	The neurobiology of anhedonia and other reward-related deficits	Trends in Neurosciences	Y	Anhedonia, or markedly diminished interest or pleasure, is a hallmark symptom of major depression, schizophrenia and other neuropsychiatric disorders. Over the past three decades, the clinical definition of anhedonia has remained relatively unchanged, although cognitive psychology and behavioral neuroscience have expanded our understanding of other reward-related processes. Here, we review the ne…	N		not primary research
Derbyshire S.W.G., Jones A.K.P., Gyulai F., Clark S., Townsend D., Firestone L.L.	1997	Pain processing during three levels of noxious stimulation produces differential patterns of central activity	Pain	N				not WTP task
DeRobertis, E.M.	2017	The phenomenology of learning and becoming: Enthusiasm, creativity, and self-development	The Phenomenology of Learning and Becoming: Enthusiasm, Creativity, and Self-Development	N				not fMRI
DeRobertis, E.M.	2015	A Neuroscientific Renaissance of Humanistic Psychology	Journal of Humanistic Psychology	N				not fMRI
Derunova, E., Semenov, A., Balash, O., Firsova, A.	2016	The mechanisms of formation of demand in the high-tech products market	International Journal of Economics and Financial Issues	N				not fMRI
Derunova, E.A., Semenov, A.S.	2013	Modeling consumer behavior in selecting high-tech products based on the level of novelty and features of consumers' perception of products and its role in promoting the development of high-tech sales and the market	World Applied Sciences Journal	N				not fMRI
Desikan R.S., Ségonne F., Fischl B., Quinn B.T., Dickerson B.C., Blacker D., Buckner R.L., Dale A.M., Maguire R.P., Hyman B.T., Albert M.S., Killiany R.J.	2006	An automated labeling system for subdividing the human cerebral cortex on MRI scans into gyral based regions of interest	NeuroImage	N				not WTP task
Desposato, S.	2015	Ethics and experiments: Problems and solutions for social scientists and policy professionals	Ethics and Experiments: Problems and Solutions for Social Scientists and Policy Professionals	N				not WTP task
Després O., Lithfous S., Tromp D., Pebayle T., Dufour A.	2017	Gamma oscillatory activity is impaired in episodic memory encoding with age	Neurobiology of Aging	N				not WTP task
DeStasio, K.L., Clithero, J.A., Berkman, E.T.	2019	Neuroeconomics, health psychology, and the interdisciplinary study of preventative health behavior	Social and Personality Psychology Compass	N				not fMRI
DeVille, D.C., Kerr, K.L., Avery, J.A., Burrows, K., Bodurka, J., Feinstein, J.S., Khalsa, S.S., Paulus, M.P., Simmons, W.K.	2018	The Neural Bases of Interoceptive Encoding and Recall in Healthy Adults and Adults With Depression	Biological Psychiatry: Cognitive Neuroscience and Neuroimaging	N				not fMRI
Dew I.T., Cabeza R.	2011	The porous boundaries between explicit and implicit memory: Behavioral and neural evidence	Annals of the New York Academy of Sciences	N				not WTP task
DeWall C.N., MacDonald G., Webster G.D., Masten C.L., Baumeister R.F., Powell C., Combs D., Schurtz D.R., Stillman T.F., Tice D.M., Eisenberger N.I.	2010	Acetaminophen reduces social pain: Behavioral and neural evidence	Psychological Science	N				not WTP task
Deza Araujo, Y.I., Nebe, S., Neukam, P.T., Pooseh, S., Sebold, M., Garbusow, M., Heinz, A., Smolka, M.N.	2018	Risk seeking for losses modulates the functional connectivity of the default mode and left frontoparietal networks in young males	Cognitive, Affective and Behavioral Neuroscience	N				not WTP task
Dhingra, I., Zhang, S., Zhornitsky, S., Le, T.M., Wang, W., Chao, H.H., Levy, I., Li, C.-S.R.	2020	The effects of age on reward magnitude processing in the monetary incentive delay task	NeuroImage	Y	Previous studies have suggested age-related differences in reward-directed behavior and cerebral processes in support of the age effects. However, it remains unclear how age may influence the processing of reward magnitude. Here, with 54 volunteers (22–74 years of age) participating in the Monetary Incentive Delay Task (MIDT) with explicit cues ($1, ¢1, or nil) and timed response to win, we chara…	N		not WTP task
Di Domenico, S.I., Fournier, M.A., Ayaz, H., Ruocco, A.C.	2013	In search of integrative processes: Basic psychological need satisfaction predicts medial prefrontal activation during decisional conflict	Journal of Experimental Psychology: General	N				not WTP task
Di Domenico, S.I., Ryan, R.M.	2017	The emerging neuroscience of intrinsic motivation: A new frontier in self-determination research	Frontiers in Human Neuroscience	N				not WTP task
Di Girolamo, A., Harrison, G.W., Lau, M.I., Swarthout, J.T.	2015	Subjective belief distributions and the characterization of economic literacy	Journal of Behavioral and Experimental Economics	N				not fMRI
Di Martino A., Scheres A., Margulies D.S., Kelly A.M.C., Uddin L.Q., Shehzad Z., Biswal B., Walters J.R., Castellanos F.X., Milham M.P.	2008	Functional connectivity of human striatum: A resting state fMRI study	Cerebral Cortex	N				not WTP task
Di Mauro, C., Maffioletti, A.	2001	The Valuation of Insurance under Uncertainty: Does Information about Probability Matter?	GENEVA Papers on Risk and Insurance Theory	N				not fMRI
Di Nicola, M., Pepe, M., Modica, M., Lanzotti, P., Panaccione, I., Moccia, L., Janiri, L.	2020	Mixed States in Patients with Substance and Behavioral Addictions	Psychiatric Clinics of North America	N				not WTP task
di Volo, M., Morozova, E.O., Lapish, C.C., Kuznetsov, A., Gutkin, B.	2019	Dynamical ventral tegmental area circuit mechanisms of alcohol-dependent dopamine release	European Journal of Neuroscience	N				not WTP task
Diamond P.A., Hausman J.A.	1994	Contingent valuation: Is some number better than no number?	Journal of Economic Perspectives	N				not fMRI
Diana R.A., Yonelinas A.P., Ranganath C.	2007	Imaging recollection and familiarity in the medial temporal lobe: a three-component model	Trends in Cognitive Sciences	N				not WTP task
Diao, L., Qi, S., Xu, M., Li, Z., Ding, C., Chen, A., Zheng, Y., Yang, D.	2016	Neural signature of reward-modulated unconscious inhibitory control	International Journal of Psychophysiology	Y	Consciously initiated cognitive control is generally determined by motivational incentives (e.g., monetary reward). Recent studies have revealed that human cognitive control processes can nevertheless operate without awareness. However, whether monetary reward can impinge on unconscious cognitive control remains unclear. To clarify this issue, a task consisting of several runs was designed to com…	N		not fMRI
Dias R., Robbins T.W., Roberts A.C.	1996	Dissociation in prefrontal cortex of affective and attentional shifts	Nature	N				not WTP task
Dickinson A., Balleine B.	2002	The role of learning in the operation of motivational systems	Stevens' Handbook of Experimental Psychology: Learning, Motivation, and Emotion	N				not fMRI
Diederen, K.M.J., Fletcher, P.C.	2020	Dopamine, Prediction Error and Beyond	Neuroscientist	N				not WTP task
Diederen, K.M.J., Ziauddeen, H., Vestergaard, M.D., Spencer, T., Schultz, W., Fletcher, P.C.	2017	Dopamine modulates adaptive prediction error coding in the human midbrain and striatum	Journal of Neuroscience	Y	Learning to optimally predict rewards requires agents to account for fluctuations in reward value. Recent work suggests that individuals can efficiently learn about variable rewards through adaptation of the learning rate, and coding of prediction errors relative to reward variability. Such adaptive coding has been linked to midbrain dopamine neurons in nonhuman primates, and evidence in support …	N		not WTP task
Diedrichsen J., Shadmehr R.	2005	Detecting and adjusting for artifacts in fMRI time series data	NeuroImage	N				not WTP task
Diekhof E.K., Falkai P., Gruber O.	2008	Functional neuroimaging of reward processing and decision-making: A review of aberrant motivational and affective processing in addiction and mood disorders	Brain Research Reviews	N				not primary research
Diekhof E.K., Kaps L., Falkai P., Gruber O.	2012	The role of the human ventral striatum and the medial orbitofrontal cortex in the representation of reward magnitude - An activation likelihood estimation meta-analysis of neuroimaging studies of passive reward expectancy and outcome processing	Neuropsychologia	N				not primary research
Diekhof, E.K., Falkai, P., Gruber, O.	2011	The orbitofrontal cortex and its role in the assignment of behavioural significance	Neuropsychologia	N				not WTP task
Dien, J., Karuzis, V., Haarmann, H.J.	2018	Probing culture in the head: the neural correlates of relational models	Social Neuroscience	N				not WTP task
Difeliceantonio A.G., Mabrouk O.S., Kennedy R.T., Berridge K.C.	2012	Enkephalin surges in dorsal neostriatum as a signal to eat	Current Biology	N				not WTP task
DiFeliceantonio, A.G., Coppin, G., Rigoux, L., Edwin Thanarajah, S., Dagher, A., Tittgemeyer, M., Small, D.M.	2018	Supra-Additive Effects of Combining Fat and Carbohydrate on Food Reward	Cell Metabolism	Y	Post-ingestive signals conveying information about the nutritive properties of food are critical for regulating ingestive behavior. Here, using an auction task concomitant to fMRI scanning, we demonstrate that participants are willing to pay more for fat + carbohydrate compared with equally familiar, liked, and caloric fat or carbohydrate foods and that this potentiated reward is associated with …	Y	N	wrong contrast		Y	inside
DiFeliceantonio, A.G., Small, D.M.	2019	Dopamine and diet-induced obesity	Nature Neuroscience	N				not WTP task
Dillon D.G., Holmes A.J., Jahn A.L., Bogdan R., Wald L.L., Pizzagalli D.A.	2008	Dissociation of neural regions associated with anticipatory versus consummatory phases of incentive processing	Psychophysiology	Y	Incentive delay tasks implicate the striatum and medial frontal cortex in reward processing. However, prior studies delivered more rewards than penalties, possibly leading to unwanted differences in signal‐to‐noise ratio. Also, whether particular brain regions are specifically involved in anticipation or consumption is unclear. We used a task featuring balanced incentive delivery and an analytic …	N		not WTP task
Dillon D.G., Rosso I.M., Pechtel P., Killgore W.D.S., Rauch S.L., Pizzagalli D.A.	2014	Peril and pleasure: An rdoc-inspired examination of threat responses and reward processing in anxiety and depression	Depression and Anxiety	Y	As a step toward addressing limitations in the current psychiatric diagnostic system, the National Institute of Mental Health recently developed the Research Domain Criteria (RDoC) to stimulate integrative research—spanning self‐report, behavior, neural circuitry, and molecular/genetic mechanisms—on core psychological processes implicated in mental illness. Here, we use the RDoC conceptualization…	N		not primary research
DiMatteo M.R., Lepper H.S., Croghan T.W.	2000	Depression is a risk factor for noncompliance with medical treatment meta-analysis of the effects of anxiety and depression on patient adherence	Archives of Internal Medicine	N				not primary research
Dimitropoulos A., Tkach J., Ho A., Kennedy J.	2012	Greater corticolimbic activation to high-calorie food cues after eating in obese vs. normal-weight adults	Appetite	N				not WTP task
Dimoka A.	2012	How to conduct a functional magnetic resonance (FMRI) study in social science research	MIS Quarterly: Management Information Systems	N				not WTP task
Dimoka A., Pavlou P.A., Davis F.D.	2011	NeuroIS: The potential of cognitive neuroscience for information systems research	Information Systems Research	N				not WTP task
Dinc Cavlak, O., Ozdemir, O., Basbug Erkan, B.	2018	Preferences for Earthquake Risk-Mitigation Mechanisms: Experimental Evidence	Natural Hazards Review	N				not primary research
Ding, M.	2007	An incentive-aligned mechanism for conjoint analysis	Journal of Marketing Research	N				not fMRI
Ding, M., Grewal, R., Liechty, J.	2005	Incentive-aligned conjoint analysis	Journal of Marketing Research	N				not fMRI
Ding, M., Hauser, J.R., Dong, S., Dzyabura, D., Yang, Z., Su, C., Gaskin, S.P.	2011	Unstructured direct elicitation of decision rules	Journal of Marketing Research	N				not fMRI
Ding, Y., Ji, T.-T., Chen, X.	2016	The Way Evaluation Tastes: Tasting as an Embodied Cue of Evaluation	Current Psychology	N				not fMRI
Dinges D.F., Pack F., Williams K., Gillen K.A., Powell J.W., Ott G.E., Aptowicz C., Pack A.I.	1997	Cumulative sleepiness, mood disturbance, and psychomotor vigilance performance decrements during a week of sleep restricted to 4-5 hours per night	Sleep	N				not fMRI
Dirlikov, B., Shiels Rosch, K., Crocetti, D., Denckla, M.B., Mahone, E.M., Mostofsky, S.H.	2015	Distinct frontal lobe morphology in girls and boys with ADHD	NeuroImage: Clinical	N				not WTP task
Disdier, A.-C., Marette, S.	2013	Globalisation issues and consumers' purchase decisions for food products: Evidence from a laboratory experiment	European Review of Agricultural Economics	N				not primary research
Disdier, A.-C., Marette, S., Millet, G.	2013	Are consumers concerned about palm oil? Evidence from a lab experiment	Food Policy	N				not fMRI
Disner S.G., Beevers C.G., Haigh E.A.P., Beck A.T.	2011	Neural mechanisms of the cognitive model of depression	Nature Reviews Neuroscience	N				not primary research
Dittrich, D.A.V., Güth, W., Kocher, M.G., Pezanis-Christou, P.	2012	Loss Aversion and Learning to Bid	Economica	N				not fMRI
Dittrich, D.A.V., Güth, W., MacIejovsky, B.	2005	Overconfidence in investment decisions: An experimental approach	European Journal of Finance	N				not fMRI
Diwadkar V.A., Carpenter P.A., Just M.A.	2000	Collaborative activity between parietal and dorso-lateral prefrontal cortex in dynamic spatial working memory revealed by fMRI	NeuroImage	N				not WTP task
Dixit, V.V., Harb, R.C., Martínez-Correa, J., Rutström, E.E.	2015	Measuring risk aversion to guide transportation policy: Contexts, incentives, and respondents	Transportation Research Part A: Policy and Practice	N				not WTP task
Dixon, M.L., Andrews-Hanna, J.R., Spreng, R.N., Irving, Z.C., Mills, C., Girn, M., Christoff, K.	2017	Interactions between the default network and dorsal attention network vary across default subsystems, time, and cognitive states	NeuroImage	N				not WTP task
Dixon, M.L., Christoff, K.	2014	The lateral prefrontal cortex and complex value-based learning and decision making	Neuroscience and Biobehavioral Reviews	Y	Tremendous progress has been made in discerning the neurocognitive basis of value-based decision making and learning. Although the majority of studies to date have employed simple task paradigms, recent work has started to examine more complex aspects of value processing including: the value of engaging rule-based cognitive control; the integration of multiple pieces of information (e.g., reward …	N		not primary research
Dixon, M.L., Christoff, K.	2012	The Decision to Engage Cognitive Control Is Driven by Expected Reward-Value: Neural and Behavioral Evidence	PLoS ONE	Y	Cognitive control is a fundamental skill reflecting the active use of task-rules to guide behavior and suppress inappropriate automatic responses. Prior work has traditionally used paradigms in which subjects are told when to engage cognitive control. Thus, surprisingly little is known about the factors that influence individuals' initial decision of whether or not to act in a reflective, rule-ba…	N		not WTP task
Dixon, M.L., Moodie, C.A., Goldin, P.R., Farb, N., Heimberg, R.G., Gross, J.J.	2020	Emotion Regulation in Social Anxiety Disorder: Reappraisal and Acceptance of Negative Self-beliefs	Biological Psychiatry: Cognitive Neuroscience and Neuroimaging	N				not WTP task
Dixon, M.L., Thiruchselvam, R., Todd, R., Christoff, K.	2017	Emotion and the prefrontal cortex: An integrative review	Psychological Bulletin	N				not primary research
Djoumessi, A., Chen, S.-L., Cahoon, S.	2019	DECONSTRUCTING LAWSON and SAMSON'S CONCEPT of INNOVATION CAPABILITY: A CRITICAL ASSESSMENT and A REFINEMENT	International Journal of Innovation Management	N				not fMRI
Dmochowski J.P., Bezdek M.A., Abelson B.P., Johnson J.S., Schumacher E.H., Parra L.C.	2014	Audience preferences are predicted by temporal reliability of neural processing	Nature Communications	Y	Naturalistic stimuli evoke highly reliable brain activity across viewers. Here we record neural activity from a group of naive individuals while viewing popular, previously-broadcast television content for which the broad audience response is characterized by social media activity and audience ratings. We find that the level of inter-subject correlation in the evoked encephalographic responses pr…	Y	N	wrong contrast
Do, K.T., McCormick, E.M., Telzer, E.H.	2020	Neural sensitivity to conflicting attitudes supports greater conformity toward positive over negative influence in early adolescence	Developmental Cognitive Neuroscience	N				not WTP task
Dodd M.L., Klos K.J., Bower J.H., Geda Y.E., Josephs K.A., Ahlskog J.E.	2005	Pathological gambling caused by drugs used to treat Parkinson disease	Archives of Neurology	N				not WTP task
Dodds C.M., Clark L., Dove A., Regenthal R., Baumann F., Bullmore E., Robbins T.W., Müller U.	2009	The dopamine D2 receptor antagonist sulpiride modulates striatal BOLD signal during the manipulation of information in working memory	Psychopharmacology	N				not WTP task
Doesburg S.M., Green J.J., McDonald J.J., Ward L.M.	2009	Rhythms of consciousness: Binocular rivalry reveals large-scale oscillatory network dynamics mediating visual perception	PLoS ONE	N				not WTP task
Dogerlioglu-Demir, K., Koçaş, C.	2015	Seemingly incidental anchoring: the effect of incidental environmental anchors on consumers’ willingness to pay	Marketing Letters	N				not fMRI
Dolan R.J.	2002	Neuroscience and psychology: Emotion, cognition, and behavior	Science	N				not WTP task
Dolan, P., Jones, M.	2004	Explaining attitudes towards ambiguity: An experimental test of the comparative ignorance hypothesis	Scottish Journal of Political Economy	N				not fMRI
Dolcos, S., Hu, Y., Iordan, A.D., Moore, M., Dolcos, F.	2015	Optimism and the brain: Trait optimism mediates the protective role of the orbitofrontal cortex gray matter volume against anxiety	Social Cognitive and Affective Neuroscience	N				not WTP task
Doll B.B., Hutchison K.E., Frank M.J.	2011	Dopaminergic genes predict individual differences in susceptibility to confirmation bias	Journal of Neuroscience	N				not WTP task
Doll B.B., Jacobs W.J., Sanfey A.G., Frank M.J.	2009	Instructional control of reinforcement learning: A behavioral and neurocomputational investigation	Brain Research	N				not WTP task
Doll, B.B., Waltz, J.A., Cockburn, J., Brown, J.K., Frank, M.J., Gold, J.M.	2014	Reduced susceptibility to confirmation bias in schizophrenia	Cognitive, Affective and Behavioral Neuroscience	N				not WTP task
Dombrovski AY, Szanto K, Clark L, Reynolds CF, Siegle GJ.	2013	Reward signals, attempted suicide, and impulsivity in late-life depression	JAMA Psychiatry	Y	Importance Suicide can be viewed as an escape from unendurable punishment at the cost of any future rewards. Could faulty estimation of these outcomes predispose to suicidal behavior? In behavioral studies, many of those who have attempted suicide misestimate expected rewards on gambling and probabilistic learning tasks. Objectives To describe the neural circuit abnormalities that underlie disadv…	N		not WTP task
Dombrovski, A.Y., Hallquist, M.N.	2017	The decision neuroscience perspective on suicidal behavior: Evidence and hypotheses	Current Opinion in Psychiatry	N				not WTP task
Domenech, P., Redouté, J., Koechlin, E., Dreher, J.-C.	2018	The Neuro-Computational Architecture of Value-Based Selection in the Human Brain	Cerebral Cortex	Y	Current neural models of value-based decision-making consider choices as a 2-stage process, proceeding from the “valuation” of each option under consideration to the “selection” of the best option on the basis of their subjective values. However, little is known about the computational mechanisms at play at the selection stage and its implementation in the human brain. Here, we used drift-diffusi…	N		not WTP task
Dominiak, A., Schnedler, W.	2011	Attitudes toward uncertainty and randomization: An experimental study	Economic Theory	N				not fMRI
Dommer, S.L., Swaminathan, V.	2013	Explaining the endowment effect through ownership: The role of identity, gender, and self-threat	Journal of Consumer Research	N				not fMRI
Dong, D., Wang, Y., Jackson, T., Chen, S., Wang, Y., Chen, H., Chen, H.	2016	Impulse control and restrained eating among young women: Evidence for compensatory cortical activation during a chocolate-specific delayed discounting task	Appetite	N				not WTP task
Dong, G., Li, H., Wang, Y., Potenza, M.N.	2018	Individual differences in self-reported reward-approach tendencies relate to resting-state and reward-task-based fMRI measures	International Journal of Psychophysiology	Y	In this study, we investigated neural responses during resting-state and reward-task-based fMRI and how these related to individual differences in self-reported reward sensitivity. Resting-state fMRI data were collected from 191 college students, and 60 of these individuals further finished a reward-related fMRI task. Self-reported reward-approach tendencies were assessed using the behavioral act…	Y	N	wrong contrast
Dong, S., Ding, M., Huber, J.	2010	A simple mechanism to incentive-align conjoint experiments	International Journal of Research in Marketing	N				not WTP task
Donnellan M.B., Lucas R.E.	2008	Age Differences in the Big Five Across the Life Span: Evidence From Two National Samples	Psychology and Aging	N				not WTP task
Donofry, S.D., Jakicic, J.M., Rogers, R.J., Watt, J.C., Roecklein, K.A., Erickson, K.I.	2020	Comparison of Food Cue-Evoked and Resting-State Functional Connectivity in Obesity	Psychosomatic Medicine	N				not fMRI
Doré, B.P., Boccagno, C., Burr, D., Hubbard, A., Long, K., Weber, J., Stern, Y., Ochsner, K.N.	2017	Finding positive meaning in negative experiences engages ventral striatal and ventromedial prefrontal regions associated with reward valuation	Journal of Cognitive Neuroscience	Y	Neuroimaging research has identified systems that facilitate minimizing negative emotion, but how the brain is able to transform the valence of an emotional response from negative to positive is unclear. Behavioral and psychophysiological studies suggest a distinction between minimizing reappraisal, which entails diminishing the arousal elicited by negative stimuli, and positive reappraisal, whic…	N		not WTP task
Doré, B.P., Cooper, N., Scholz, C., O'Donnell, M.B., Falk, E.B.	2019	Cognitive regulation of ventromedial prefrontal activity evokes lasting change in the perceived self-relevance of persuasive messaging	Human Brain Mapping	N				not WTP task
Doré, B.P., Scholz, C., Baek, E.C., Garcia, J.O., O'Donnell, M.B., Bassett, D.S., Vettel, J.M., Falk, E.B.	2019	Brain Activity Tracks Population Information Sharing by Capturing Consensus Judgments of Value	Cerebral Cortex	Y	Information that is shared widely can profoundly shape society. Evidence from neuroimaging suggests that activity in the ventromedial prefrontal cortex (vmPFC), a core region of the brain’s valuation system tracks with this sharing. However, the mechanisms linking vmPFC responses in individuals to population behavior are still unclear. We used a multilevel brain-as-predictor approach to address t…	N		not WTP task
Doré, B.P., Tompson, S.H., O’Donnell, M.B., An, L.C., Strecher, V., Falk, E.B.	2019	Neural mechanisms of emotion regulation moderate the predictive value of affective and value-related brain responses to persuasive messages	Journal of Neuroscience	Y	Emotionally evocative messages can be an effective way to change behavior, but the neural pathways that translate messages into effects on individuals and populations are not fully understood. We used a human functional neuroimaging approach to ask how affect-, value-, and regulation-related brain systems interact to predict effects of graphic anti-smoking messages for individual smokers (both ma…	N		not WTP task
Dorfman, H.M., Buckholtz, J.W.	2015	Social Behavior: A Penny for Your Shocks	Current Biology	Y	Antisocial behavior is an enormously costly social problem, but its origins are poorly understood. A new study shows that prosocial and antisocial behaviors arise from individual differences in how we represent the value of others’ pain relative to our own potential gain, rather than from variability in the capacity for effortful inhibitory control.	N		not primary research
Dorris M.C., Glimcher P.W.	2004	Activity in posterior parietal cortex is correlated with the relative subjective desirability of action	Neuron	Y	Behavioral studies suggest that making a decision involves representing the overall desirability of all available actions and then selecting that action that is most desirable. Physiological studies have proposed that neurons in the parietal cortex play a role in selecting movements for execution. To test the hypothesis that these parietal neurons encode the subjective desirability of making part…	N		not fMRI
dos Santos, A.C.	2009	The social epistemology of experimental economics	The Social Epistemology of Experimental Economics	N				not fMRI
Dost, F., Wilken, R.	2012	Measuring willingness to pay as a range, revisited: When should we care?	International Journal of Research in Marketing	N				not fMRI
Doucerain, M., Fellows, L.K.	2012	Eating right: Linking food-related decision-making concepts from neuroscience, psychology, and education	Mind, Brain, and Education	Y	This literature review uses four dimensions to classify and compare how food‐related decision‐making is conceptualized and experimentally assessed in neuroscience and other disciplines: (1) food‐related decision‐making other than the decision of what to eat that is part of each eating episode, (2) decision complexes other than the eating episode itself, (3) the evolution of food‐related decision‐…	N		not primary research
Doughty DA, Tomutsa L.	1996	Multinuclear NMR microscopy of two-phase fluid systems in porous rock	Magn Reson Imaging	N				not WTP task
Douglas Bernheim, B.	2009	On the potential of neuroeconomics: A critical (but hopeful) appraisal	American Economic Journal: Microeconomics	N				not primary research
Doya K.	2000	Reinforcement learning in continuous time and space	Neural Computation	N				not WTP task
Doyon J., Penhune V., Ungerleider L.G.	2003	Distinct contribution of the cortico-striatal and cortico-cerebellar systems to motor skill learning	Neuropsychologia	N				not WTP task
Dramitinos, M., Vannier, R., Guérin Lassous, I.	2009	A performance evaluation framework for fair solutions in ad hoc networks	MSWiM'09 - Proceedings of the 12th ACM International Conference on Modeling, Analysis, and Simulation of Wireless and Mobile Systems	N				not fMRI
Dreher J.-C.	2007	Sensitivity of the brain to loss aversion during risky gambles	Trends in Cognitive Sciences	Y	Little is known about the neural systems that subserve human loss aversion. A recent neuroimaging study by Tom, Poldrack and colleagues reports that this pattern of behaviour is directly tied to the greater sensitivity of the brain to potential losses compared with potential gains and uncovers a brain network whose activity increases with potential gains and decreases with potential losses. These…	N		not primary research
Dreher J.-C., Schmidt P.J., Kohn P., Furman D., Rubinow D., Berman K.F.	2007	Menstrual cycle phase modulates reward-related neural function in women	Proceedings of the National Academy of Sciences of the United States of America	Y	There is considerable evidence from animal studies that the mesolimbic and mesocortical dopamine systems are sensitive to circulating gonadal steroid hormones. Less is known about the influence of estrogen and progesterone on the human reward system. To investigate this directly, we used functional MRI and an event-related monetary reward paradigm to study women with a repeated-measures, counterb…	N		not WTP task
Dreiling, A., Recker, J.	2013	Towards a theoretical framework for organizational innovation	Proceedings - Pacific Asia Conference on Information Systems, PACIS 2013	N				not WTP task
Drewnowski A.	1998	Energy density, palatability, and satiety: Implications for weight control	Nutrition Reviews	N				not primary research
Drewnowski A., Darmon N.	2005	Food choices and diet costs: An economic analysis	Journal of Nutrition	N				not fMRI
Drewnowski A., Specter S.E.	2004	Poverty and obesity: The role of energy density and energy costs	American Journal of Clinical Nutrition	N				not fMRI
Drichoutis, A.C., Lusk, J.L.	2016	What can multiple price lists really tell us about risk preferences?	Journal of Risk and Uncertainty	N				not fMRI
Drnec, K., Marathe, A.R., Lukos, J.R., Metcalfe, J.S.	2016	From trust in automation to decision neuroscience: Applying cognitive neuroscience methods to understand and improve interaction decisions involved in human automation interaction	Frontiers in Human Neuroscience	Y	Human automation interaction (HAI) systems have thus far failed to live up to expectations mainly because human users do not always interact with the automation appropriately. Trust in automation (TiA) has been considered a central influence on the way a human user interacts with an automation; if TiA is too high there will be overuse, if TiA is too low there will be disuse. However, even though …	N		not primary research
Drouvelis, M., Sonnemans, J.	2017	The endowment effect in games	European Economic Review	N				not primary research
Du Plessis S., Vink M., Joska J.A., Koutsilieri E., Stein D.J., Emsley R.	2014	HIV infection and the fronto-striatal system: A systematic review and meta-analysis of fMRI studies	AIDS	N				not primary research
Du, J., Rolls, E.T., Cheng, W., Li, Y., Gong, W., Qiu, J., Feng, J.	2020	Functional connectivity of the orbitofrontal cortex, anterior cingulate cortex, and inferior frontal gyrus in humans	Cortex	Y	Parcellation of the orbitofrontal cortex, anterior cingulate cortex, and inferior frontal gyrus based on their functional connectivity with the whole brain in resting state fMRI with 654 participants was performed to investigate how these regions with different functions in reward, emotion and their disorders are functionally connected to each other and to the whole brain. The human medial and la…	N		not WTP task
Du, N., Li, L., Lu, T., Lu, X.	2020	Prosocial compliance in P2P lending: A natural field experiment	Management Science	N				not fMRI
Du, X.-F., Liu, J., Hua, Q.-F., Wu, Y.-J.	2019	Relapsing-Remitting Multiple Sclerosis Is Associated With Regional Brain Activity Deficits in Motor- and Cognitive-Related Brain Areas	Frontiers in Neurology	N				not WTP task
Duan, H., Fernández, G., van Dongen, E., Kohn, N.	2020	The effect of intrinsic and extrinsic motivation on memory formation: insight from behavioral and imaging study	Brain Structure and Function	N				not WTP task
Duarte, I.C., Brito-Costa, S., Cayolla, R., Castelo-Branco, M.	2018	The role of Prefrontal Cortex in a Battle of the Sexes Dilemma involving a Conflict between Tribal and Romantic love	Scientific Reports	N				not WTP task
Dugré, J.R., Dumais, A., Bitar, N., Potvin, S.	2018	Loss anticipation and outcome during the Monetary Incentive Delay Task: A neuroimaging systematic review and meta-analysis	PeerJ	N				not primary research
Dunbar R.I.M., Shultz S.	2007	Evolution in the social brain	Science	N				not WTP task
Duncan J.	2001	An adaptive coding model of neural function in prefrontal cortex	Nature Reviews Neuroscience	N				not primary research
Duncan, Keith Kawabata; Tokuda, Tatsuya; Sato, Chiho; Tagai, Keiko; Dan, Ippeita	2019	Willingness-to-pay-associated right prefrontal activation during a single, real use of cosmetics as revealed by functional near-infrared spectroscopy.	Frontiers in Human Neuroscience	Y	Use of applied neuroscience to complement traditional methods of consumer research is increasing. Previously, fMRI has shown that prefrontal activity contains information relating to willingness-to-pay (WTP). The aim of the present study was to determine if functional near infrared spectroscopy (fNIRS) can record WTP-related brain activation in the dorsolateral prefrontal cortex (DLPFC) during a …	N		not fMRI
Duncan, N.W., Hayes, D.J., Wiebking, C., Tiret, B., Pietruska, K., Chen, D.Q., Rainville, P., Marjańska, M., Ayad, O., Doyon, J., Hodaie, M., Northoff, G.	2015	Negative childhood experiences alter a prefrontal-insular-motor cortical network in healthy adults: A preliminary multimodal rsfMRI-fMRI-MRS-dMRI study	Human Brain Mapping	N				not WTP task
Dungan, J.A., Chakroff, A., Young, L.	2017	The relevance of moral norms in distinct relational contexts: Purity versus harm norms regulate self-directed actions	PLoS ONE	N				not WTP task
Dunlap R.E., Van Liere K.D., Mertig A.G., Jones R.E.	2000	Measuring endorsement of the new ecological paradigm: A revised NEP scale	Journal of Social Issues	N				not fMRI
Dunlop B.W.	2015	Prediction of treatment outcomes in major depressive disorder	Expert Review of Clinical Pharmacology	N				not primary research
Dunlop B.W., Kelley M.E., McGrath C.L., Craighead W.E., Mayberg H.S.	2015	Preliminary findings supporting insula metabolic activity as a predictor of outcome to psychotherapy and medication treatments for depression	Journal of Neuropsychiatry and Clinical Neurosciences	N				not fMRI
Dunlop B.W., Rajendra J.K., Craighead W.E., Kelley M.E., McGrath C.L., Choi K.S., Kinkead B., Nemeroff C.B., Mayberg H.S.	2017	Functional connectivity of the subcallosal cingulate cortex and differential outcomes to treatment with cognitive-behavioral therapy or antidepressant medication for major depressive disorder	American Journal of Psychiatry	N				not WTP task
Dunn B.D., Dalgleish T., Lawrence A.D.	2006	The somatic marker hypothesis: A critical evaluation	Neuroscience and Biobehavioral Reviews	N				not primary research
Dunn, T.L., Koehler, D.J., Risko, E.F.	2017	Evaluating Effort: Influences of Evaluation Mode on Judgments of Task-specific Efforts	Journal of Behavioral Decision Making	N				not fMRI
Dunteman G.H.	1989	Principal components analysis	Principal Components Analysis	N				not WTP task
[truncated: 4,583 more rows]

## Sheet: Final Cohort
Authors	Year	Title	Journal	Abstract	BDM inside/outside scanner
[truncated: 24 more rows]

## Sheet: Co-ordinates
ALL						OUTSIDE				INSIDE
[truncated: 280 more rows]
